# Supplementary material for: Inhalable antibiotic resistomes emitted from hospitals: metagenomic insights into bacterial hosts, clinical relevance, and environmental risks
Source: Microbiome. 2022 Jan 27;10:19. doi: 10.1186/s40168-021-01197-5 (PMC8796446; doi:10.1186/s40168-021-01197-5)
Supplement: Supplementary file 3 — Additional file 2. Supporting data list 1. Compositions and relative abundance of the resistomes in hospital and urban air PM2.5 samples. [file 40168_2021_1197_MOESM2_ESM.xlsx]

## Sheet: type
ARGType	Site	Group	x	Season
aminoglycoside	GZ1	Hospital	0.0804466	Summer
bacitracin	GZ1	Hospital	0.148976	Summer
beta-lactam	GZ1	Hospital	0.391844	Summer
fluoroquinolone	GZ1	Hospital	0.00776489	Summer
glycopeptide	GZ1	Hospital	0.0138615	Summer
MLS	GZ1	Hospital	1.10473	Summer
multidrug	GZ1	Hospital	1.38724	Summer
peptide	GZ1	Hospital	0.0605851	Summer
rifamycin	GZ1	Hospital	0.0141079	Summer
sulfonamide	GZ1	Hospital	0.00257046	Summer
tetracycline	GZ1	Hospital	0.0260003	Summer
aminoglycoside	GZ10	Hospital	0.177541	Summer
bacitracin	GZ10	Hospital	0.069924	Summer
beta-lactam	GZ10	Hospital	0.0421856	Summer
fluoroquinolone	GZ10	Hospital	0.00542931	Summer
glycopeptide	GZ10	Hospital	0.00996828	Summer
MLS	GZ10	Hospital	0.148679	Summer
multidrug	GZ10	Hospital	0.454492	Summer
peptide	GZ10	Hospital	0.0124032	Summer
rifamycin	GZ10	Hospital	0.0381127	Summer
sulfonamide	GZ10	Hospital	0.0311928	Summer
tetracycline	GZ10	Hospital	0.151429	Summer
aminoglycoside	GZ2	Hospital	0.209277	Summer
bacitracin	GZ2	Hospital	0.134658	Summer
beta-lactam	GZ2	Hospital	0.2314	Summer
fluoroquinolone	GZ2	Hospital	0.00790097	Summer
glycopeptide	GZ2	Hospital	0.027572	Summer
MLS	GZ2	Hospital	0.875158	Summer
multidrug	GZ2	Hospital	2.13892	Summer
peptide	GZ2	Hospital	0.0265061	Summer
rifamycin	GZ2	Hospital	0.0344837	Summer
sulfonamide	GZ2	Hospital	0.00563148	Summer
tetracycline	GZ2	Hospital	0.0353058	Summer
aminoglycoside	GZ3	Hospital	0.182477	Summer
bacitracin	GZ3	Hospital	0.0816185	Summer
beta-lactam	GZ3	Hospital	0.17652	Summer
fluoroquinolone	GZ3	Hospital	0.00319395	Summer
glycopeptide	GZ3	Hospital	0.0264749	Summer
MLS	GZ3	Hospital	0.552547	Summer
multidrug	GZ3	Hospital	0.843673	Summer
peptide	GZ3	Hospital	0.0119055	Summer
rifamycin	GZ3	Hospital	0.0460626	Summer
sulfonamide	GZ3	Hospital	0.00852539	Summer
tetracycline	GZ3	Hospital	0.059341	Summer
aminoglycoside	GZ4	Hospital	0.255102	Summer
bacitracin	GZ4	Hospital	0.0405694	Summer
beta-lactam	GZ4	Hospital	0.0409304	Summer
fluoroquinolone	GZ4	Hospital	0.00250086	Summer
glycopeptide	GZ4	Hospital	0.0128027	Summer
MLS	GZ4	Hospital	0.290913	Summer
multidrug	GZ4	Hospital	0.916562	Summer
peptide	GZ4	Hospital	0.0130585	Summer
rifamycin	GZ4	Hospital	0.0734876	Summer
sulfonamide	GZ4	Hospital	0.0214823	Summer
tetracycline	GZ4	Hospital	0.0706424	Summer
aminoglycoside	GZ5	Hospital	0.170018	Summer
bacitracin	GZ5	Hospital	0.0487891	Summer
beta-lactam	GZ5	Hospital	0.0299874	Summer
fluoroquinolone	GZ5	Hospital	0.0110749	Summer
glycopeptide	GZ5	Hospital	0.0340469	Summer
MLS	GZ5	Hospital	0.256259	Summer
multidrug	GZ5	Hospital	0.752152	Summer
peptide	GZ5	Hospital	0.0143317	Summer
rifamycin	GZ5	Hospital	0.105438	Summer
sulfonamide	GZ5	Hospital	0.0275503	Summer
tetracycline	GZ5	Hospital	0.0727398	Summer
aminoglycoside	GZ6	Hospital	0.684349	Summer
bacitracin	GZ6	Hospital	0.066289	Summer
beta-lactam	GZ6	Hospital	0.0647497	Summer
fluoroquinolone	GZ6	Hospital	0.00335906	Summer
glycopeptide	GZ6	Hospital	0.013056	Summer
MLS	GZ6	Hospital	0.138978	Summer
multidrug	GZ6	Hospital	0.496405	Summer
peptide	GZ6	Hospital	0.0217756	Summer
rifamycin	GZ6	Hospital	0.0350924	Summer
sulfonamide	GZ6	Hospital	0.0529702	Summer
tetracycline	GZ6	Hospital	0.280355	Summer
aminoglycoside	GZ7	Hospital	0.162175	Summer
bacitracin	GZ7	Hospital	0.0539407	Summer
beta-lactam	GZ7	Hospital	0.0516805	Summer
fluoroquinolone	GZ7	Hospital	0.003984	Summer
glycopeptide	GZ7	Hospital	0.0163802	Summer
MLS	GZ7	Hospital	0.273512	Summer
multidrug	GZ7	Hospital	0.378036	Summer
peptide	GZ7	Hospital	0.00827877	Summer
rifamycin	GZ7	Hospital	0.0595271	Summer
sulfonamide	GZ7	Hospital	0.0417236	Summer
tetracycline	GZ7	Hospital	0.122655	Summer
aminoglycoside	GZ8	Hospital	0.219859	Summer
bacitracin	GZ8	Hospital	0.0325194	Summer
beta-lactam	GZ8	Hospital	0.0261582	Summer
fluoroquinolone	GZ8	Hospital	0.00867821	Summer
glycopeptide	GZ8	Hospital	0.0179249	Summer
MLS	GZ8	Hospital	0.267172	Summer
multidrug	GZ8	Hospital	0.428719	Summer
peptide	GZ8	Hospital	0.00534937	Summer
rifamycin	GZ8	Hospital	0.0439117	Summer
sulfonamide	GZ8	Hospital	0.0239494	Summer
tetracycline	GZ8	Hospital	0.0629979	Summer
aminoglycoside	GZ9	Hospital	0.3852	Summer
bacitracin	GZ9	Hospital	0.0537109	Summer
beta-lactam	GZ9	Hospital	0.0587679	Summer
fluoroquinolone	GZ9	Hospital	0.00808864	Summer
glycopeptide	GZ9	Hospital	0.0152373	Summer
MLS	GZ9	Hospital	0.421872	Summer
multidrug	GZ9	Hospital	1.05722	Summer
peptide	GZ9	Hospital	0.0109817	Summer
rifamycin	GZ9	Hospital	0.104897	Summer
sulfonamide	GZ9	Hospital	0.0342067	Summer
tetracycline	GZ9	Hospital	0.0997398	Summer
aminoglycoside	CH1	Urban	0.253267	Summer
bacitracin	CH1	Urban	0.0503733	Summer
beta-lactam	CH1	Urban	0.0547653	Summer
fluoroquinolone	CH1	Urban	0.0126474	Summer
glycopeptide	CH1	Urban	0.0101117	Summer
MLS	CH1	Urban	0.0955841	Summer
multidrug	CH1	Urban	0.665418	Summer
peptide	CH1	Urban	0.0161618	Summer
rifamycin	CH1	Urban	0.0261941	Summer
sulfonamide	CH1	Urban	0.00636341	Summer
tetracycline	CH1	Urban	0.0350449	Summer
aminoglycoside	CH2	Urban	0.0758721	Summer
bacitracin	CH2	Urban	0.018567	Summer
beta-lactam	CH2	Urban	0.00485218	Summer
fluoroquinolone	CH2	Urban	0.00254343	Summer
glycopeptide	CH2	Urban	0.0168195	Summer
MLS	CH2	Urban	0.104609	Summer
multidrug	CH2	Urban	0.107675	Summer
peptide	CH2	Urban	0.00320262	Summer
rifamycin	CH2	Urban	0.0519877	Summer
sulfonamide	CH2	Urban	0.00826659	Summer
tetracycline	CH2	Urban	0.0451241	Summer
aminoglycoside	CH5	Urban	0.0697042	Summer
bacitracin	CH5	Urban	0.0908818	Summer
beta-lactam	CH5	Urban	0.014031	Summer
fluoroquinolone	CH5	Urban	0.0106392	Summer
glycopeptide	CH5	Urban	0.0102211	Summer
MLS	CH5	Urban	0.0930438	Summer
multidrug	CH5	Urban	1.33106	Summer
peptide	CH5	Urban	0.0237054	Summer
rifamycin	CH5	Urban	0.00105911	Summer
sulfonamide	CH5	Urban	0.00165416	Summer
tetracycline	CH5	Urban	0.0468777	Summer
aminoglycoside	TH1	Urban	0.208363	Summer
bacitracin	TH1	Urban	0.0257299	Summer
beta-lactam	TH1	Urban	0.0371583	Summer
fluoroquinolone	TH1	Urban	0.00862931	Summer
glycopeptide	TH1	Urban	0.0156503	Summer
MLS	TH1	Urban	0.212997	Summer
multidrug	TH1	Urban	0.402345	Summer
peptide	TH1	Urban	0.00971782	Summer
rifamycin	TH1	Urban	0.0416327	Summer
sulfonamide	TH1	Urban	0.0194541	Summer
tetracycline	TH1	Urban	0.0624955	Summer
aminoglycoside	TH2	Urban	0.167288	Summer
bacitracin	TH2	Urban	0.0232562	Summer
beta-lactam	TH2	Urban	0.0314546	Summer
fluoroquinolone	TH2	Urban	0.000707325	Summer
glycopeptide	TH2	Urban	0.0195704	Summer
MLS	TH2	Urban	0.269474	Summer
multidrug	TH2	Urban	0.254981	Summer
peptide	TH2	Urban	0.00648137	Summer
rifamycin	TH2	Urban	0.0185642	Summer
sulfonamide	TH2	Urban	0.0246339	Summer
tetracycline	TH2	Urban	0.0846682	Summer
aminoglycoside	TH5	Urban	0.212438	Summer
bacitracin	TH5	Urban	0.0182133	Summer
beta-lactam	TH5	Urban	0.0306709	Summer
fluoroquinolone	TH5	Urban	0.00139866	Summer
glycopeptide	TH5	Urban	0.0231603	Summer
MLS	TH5	Urban	0.219746	Summer
multidrug	TH5	Urban	0.322982	Summer
peptide	TH5	Urban	0.00969598	Summer
rifamycin	TH5	Urban	0.0145387	Summer
sulfonamide	TH5	Urban	0.0234263	Summer
tetracycline	TH5	Urban	0.128967	Summer
aminoglycoside	GZ12	Hospital	0.0355488	Winter
bacitracin	GZ12	Hospital	0.035165	Winter
beta-lactam	GZ12	Hospital	0.025005	Winter
fluoroquinolone	GZ12	Hospital	0.00311781	Winter
glycopeptide	GZ12	Hospital	0.0162406	Winter
MLS	GZ12	Hospital	0.0986408	Winter
multidrug	GZ12	Hospital	0.216873	Winter
peptide	GZ12	Hospital	0.00456544	Winter
rifamycin	GZ12	Hospital	0.043847	Winter
sulfonamide	GZ12	Hospital	0.00245396	Winter
tetracycline	GZ12	Hospital	0.0198547	Winter
aminoglycoside	GZ13	Hospital	0.25646	Winter
bacitracin	GZ13	Hospital	0.0375374	Winter
beta-lactam	GZ13	Hospital	0.0389935	Winter
fluoroquinolone	GZ13	Hospital	0.00215969	Winter
glycopeptide	GZ13	Hospital	0.0233441	Winter
MLS	GZ13	Hospital	0.302817	Winter
multidrug	GZ13	Hospital	0.431232	Winter
peptide	GZ13	Hospital	0.00907288	Winter
rifamycin	GZ13	Hospital	0.0525524	Winter
sulfonamide	GZ13	Hospital	0.0231193	Winter
tetracycline	GZ13	Hospital	0.0944222	Winter
aminoglycoside	GZ14	Hospital	0.219387	Winter
bacitracin	GZ14	Hospital	0.0345569	Winter
beta-lactam	GZ14	Hospital	0.0460867	Winter
fluoroquinolone	GZ14	Hospital	0.0097459	Winter
glycopeptide	GZ14	Hospital	0.0322083	Winter
MLS	GZ14	Hospital	0.330662	Winter
multidrug	GZ14	Hospital	0.395479	Winter
peptide	GZ14	Hospital	0.0115846	Winter
rifamycin	GZ14	Hospital	0.0601852	Winter
sulfonamide	GZ14	Hospital	0.034548	Winter
tetracycline	GZ14	Hospital	0.11895	Winter
aminoglycoside	GZ15	Hospital	0.225093	Winter
bacitracin	GZ15	Hospital	0.0231831	Winter
beta-lactam	GZ15	Hospital	0.0487203	Winter
fluoroquinolone	GZ15	Hospital	0.00985814	Winter
glycopeptide	GZ15	Hospital	0.0211113	Winter
MLS	GZ15	Hospital	0.0786335	Winter
multidrug	GZ15	Hospital	0.253376	Winter
peptide	GZ15	Hospital	0.0134756	Winter
rifamycin	GZ15	Hospital	0.0419202	Winter
sulfonamide	GZ15	Hospital	0.0303756	Winter
tetracycline	GZ15	Hospital	0.212958	Winter
aminoglycoside	GZ16	Hospital	0.533938	Winter
bacitracin	GZ16	Hospital	0.0374397	Winter
beta-lactam	GZ16	Hospital	0.060748	Winter
fluoroquinolone	GZ16	Hospital	0.00248731	Winter
glycopeptide	GZ16	Hospital	0.0702477	Winter
MLS	GZ16	Hospital	0.264416	Winter
multidrug	GZ16	Hospital	0.590401	Winter
peptide	GZ16	Hospital	0.0116319	Winter
rifamycin	GZ16	Hospital	0.0688428	Winter
sulfonamide	GZ16	Hospital	0.0419931	Winter
tetracycline	GZ16	Hospital	0.180897	Winter
aminoglycoside	GZ21	Hospital	0.79991	Winter
bacitracin	GZ21	Hospital	0.0547461	Winter
beta-lactam	GZ21	Hospital	0.137921	Winter
fluoroquinolone	GZ21	Hospital	0.00490442	Winter
glycopeptide	GZ21	Hospital	0.0307976	Winter
MLS	GZ21	Hospital	0.479494	Winter
multidrug	GZ21	Hospital	0.395146	Winter
peptide	GZ21	Hospital	0.0130562	Winter
rifamycin	GZ21	Hospital	0.0507198	Winter
sulfonamide	GZ21	Hospital	0.0525015	Winter
tetracycline	GZ21	Hospital	0.594317	Winter
aminoglycoside	GZ22	Hospital	0.332973	Winter
bacitracin	GZ22	Hospital	0.0780397	Winter
beta-lactam	GZ22	Hospital	0.0757993	Winter
fluoroquinolone	GZ22	Hospital	0.00534007	Winter
glycopeptide	GZ22	Hospital	0.0282549	Winter
MLS	GZ22	Hospital	0.294422	Winter
multidrug	GZ22	Hospital	0.443479	Winter
peptide	GZ22	Hospital	0.0217693	Winter
rifamycin	GZ22	Hospital	0.0459849	Winter
sulfonamide	GZ22	Hospital	0.042319	Winter
tetracycline	GZ22	Hospital	0.320396	Winter
aminoglycoside	GZ24	Hospital	0.225101	Winter
bacitracin	GZ24	Hospital	0.0496018	Winter
beta-lactam	GZ24	Hospital	0.083533	Winter
fluoroquinolone	GZ24	Hospital	0.00671196	Winter
glycopeptide	GZ24	Hospital	0.0153459	Winter
MLS	GZ24	Hospital	0.235747	Winter
multidrug	GZ24	Hospital	0.380866	Winter
peptide	GZ24	Hospital	0.0176995	Winter
rifamycin	GZ24	Hospital	0.0568063	Winter
sulfonamide	GZ24	Hospital	0.0160962	Winter
tetracycline	GZ24	Hospital	0.204473	Winter
aminoglycoside	GZ25	Hospital	0.218917	Winter
bacitracin	GZ25	Hospital	0.067687	Winter
beta-lactam	GZ25	Hospital	0.0255097	Winter
fluoroquinolone	GZ25	Hospital	0.0095521	Winter
glycopeptide	GZ25	Hospital	0.0196021	Winter
MLS	GZ25	Hospital	0.296253	Winter
multidrug	GZ25	Hospital	0.368041	Winter
peptide	GZ25	Hospital	0.0312321	Winter
rifamycin	GZ25	Hospital	0.0059956	Winter
sulfonamide	GZ25	Hospital	0.0104719	Winter
tetracycline	GZ25	Hospital	0.110073	Winter
aminoglycoside	CH3	Urban	0.0823207	Winter
bacitracin	CH3	Urban	0.0140903	Winter
beta-lactam	CH3	Urban	0.016178	Winter
fluoroquinolone	CH3	Urban	0.00131323	Winter
glycopeptide	CH3	Urban	0.0120584	Winter
MLS	CH3	Urban	0.0803646	Winter
multidrug	CH3	Urban	0.282944	Winter
peptide	CH3	Urban	0.00303665	Winter
rifamycin	CH3	Urban	0.0174847	Winter
sulfonamide	CH3	Urban	0.00370701	Winter
tetracycline	CH3	Urban	0.0259285	Winter
aminoglycoside	CH4	Urban	0.0608115	Winter
bacitracin	CH4	Urban	0.0187798	Winter
beta-lactam	CH4	Urban	0.0364902	Winter
fluoroquinolone	CH4	Urban	0.000687617	Winter
glycopeptide	CH4	Urban	0.0172645	Winter
MLS	CH4	Urban	0.0912084	Winter
multidrug	CH4	Urban	0.0783709	Winter
peptide	CH4	Urban	0.00575618	Winter
rifamycin	CH4	Urban	0.0192258	Winter
sulfonamide	CH4	Urban	0.0056613	Winter
tetracycline	CH4	Urban	0.0415954	Winter
aminoglycoside	TH3	Urban	0.316763	Winter
bacitracin	TH3	Urban	0.0209109	Winter
beta-lactam	TH3	Urban	0.0289106	Winter
fluoroquinolone	TH3	Urban	0.00193354	Winter
glycopeptide	TH3	Urban	0.00958797	Winter
MLS	TH3	Urban	0.281819	Winter
multidrug	TH3	Urban	0.314136	Winter
peptide	TH3	Urban	0.0084821	Winter
rifamycin	TH3	Urban	0.0190289	Winter
sulfonamide	TH3	Urban	0.0205599	Winter
tetracycline	TH3	Urban	0.113633	Winter
aminoglycoside	TH4	Urban	0.835369	Winter
bacitracin	TH4	Urban	0.041153	Winter
beta-lactam	TH4	Urban	0.104127	Winter
fluoroquinolone	TH4	Urban	0.0105221	Winter
glycopeptide	TH4	Urban	0.02215	Winter
MLS	TH4	Urban	0.746463	Winter
multidrug	TH4	Urban	0.510483	Winter
peptide	TH4	Urban	0.0164275	Winter
rifamycin	TH4	Urban	0.0530657	Winter
sulfonamide	TH4	Urban	0.0466788	Winter
tetracycline	TH4	Urban	0.313478	Winter

## Sheet: subtype
ARGType	Reabundance	Site
AADA	0.00485667	GZ3
AADA	0.0215959	GZ4
AADA	0.013715	TH1
AADA	0.00497987	CH1
AADA	0.0239749	GZ10
AADA	0.0277285	TH5
AADA	0.0121272	GZ7
AADA	0.00226304	GZ1
AADA	0.0151562	GZ9
AADA	0.0163335	GZ8
AADA	0.0448155	GZ6
AADA	0.00840105	CH2
AADA	0.0185284	GZ5
AADA	0.00533985	CH5
AADA	0.0146736	TH2
AADA	0.000403982	GZ2
AADD	0.011786	GZ4
AADD	0.0213821	GZ9
AADD	0.027138	GZ6
AADD	0.0113172	TH2
AADD	0.0196531	TH5
AADD	0.00963672	GZ10
AADD	0.0130694	GZ1
AADD	0.00402337	GZ7
AADD	0.00943284	GZ8
AADD	0.00616454	CH2
AADD	0.00370061	CH5
AADD	0.0810502	GZ2
AADD	0.0051767	CH1
AADD	0.0387062	GZ3
AADD	0.00825413	TH1
AADD	0.0102724	GZ5
AADE	0.019435	TH2
AADE	0.0131247	CH1
AADE	0.0173747	GZ4
AADE	0.0140975	GZ8
AADE	0.00592566	CH5
AADE	0.040561	TH5
AADE	0.020423	GZ9
AADE	0.010642	GZ10
AADE	0.0016742	GZ1
AADE	0.00486766	GZ7
AADE	0.0208269	TH1
AADE	0.0424895	GZ6
AADE	0.0137731	GZ3
AADE	0.0013449	GZ2
AADE	0.015355	CH2
AADE	0.0082244	GZ5
ABCA	0.00416886	GZ10
ABCA	0.00433757	TH5
ABCA	0.0103876	GZ8
ABCA	0.0100985	GZ9
ABCA	0.00528112	CH2
ABCA	0.00177597	GZ7
ABCA	0.000500992	GZ1
ABCA	0.00351519	TH2
ABCA	0.00614716	GZ6
ABCA	0.00200373	GZ3
ABCA	0.00642676	CH1
ABCA	0.0134241	GZ5
ABCA	0.0116365	TH1
ABCA	0.00117077	GZ2
ABCA	0.0235353	CH5
ABCA	0.00772552	GZ4
ACRB	0.00406203	TH2
ACRB	0.00841778	GZ5
ACRB	0.0104004	GZ2
ACRB	0.0202166	CH5
ACRB	0.00801648	TH1
ACRB	0.0142797	GZ1
ACRB	0.00901705	GZ9
ACRB	0.0122643	GZ4
ACRB	0.0351936	CH1
ACRB	0.0119411	GZ10
ACRB	0.00659611	GZ8
ACRB	0.00762732	GZ3
ACRB	0.00690331	GZ7
ACRB	0.00686018	CH2
ACRB	0.0108721	GZ6
ACRB	0.00699865	TH5
ACRD	0.000732285	TH1
ACRD	0.000552326	GZ8
ACRD	0.00105394	GZ10
ACRD	0.000615865	GZ3
ACRD	0.000939818	GZ5
ACRD	0.000319654	TH5
ACRD	0.000125332	CH2
ACRD	0.00710424	CH1
ACRD	0.000551745	GZ6
ACRD	0.00270854	CH5
ACRD	0.000191314	GZ1
ACRD	0.000523517	GZ7
ACRD	0.000240095	TH2
ACRD	0.00041078	GZ4
ACRD	0.000411842	GZ9
ACRD	0.000102456	GZ2
ADEB	0.00251567	GZ10
ADEB	0.00266644	GZ2
ADEB	0.000125453	CH2
ADEB	0.00090372	CH5
ADEB	0.00232885	GZ3
ADEB	0.000316049	CH1
ADEB	0.000366496	TH1
ADEB	0.00188145	GZ5
ADEB	0.00205588	GZ4
ADEB	0.000480654	TH2
ADEB	0.00233602	GZ9
ADEB	0.00165966	GZ1
ADEB	0.00203059	GZ7
ADEB	0.00265093	GZ6
ADEB	0.000921431	GZ8
ADEC	0.00358516	GZ10
ADEC	0.00272481	GZ4
ADEC	0.00317156	GZ2
ADEC	0.00277069	GZ5
ADEC	0.00244248	GZ8
ADEC	0.00274916	GZ7
ADEC	0.00658776	GZ6
ADEC	0.000706784	TH5
ADEC	0.000809573	TH1
ADEC	0.00211506	GZ1
ADEC	0.000998138	CH5
ADEC	0.0030354	GZ9
ADEC	0.000698138	CH1
ADEC	0.00106174	TH2
ADEC	0.00027712	CH2
ADEC	0.00211825	GZ3
ADEF	0.000991561	GZ8
ADEF	0.00256031	GZ1
ADEF	0.000717072	TH1
ADEF	0.00241228	GZ3
ADEF	0.00215086	GZ9
ADEF	0.00214735	GZ5
ADEF	0.00105798	TH2
ADEF	0.00402247	GZ4
ADEF	0.000859097	CH2
ADEF	0.00166608	GZ7
ADEF	0.00349308	GZ10
ADEF	0.00411344	GZ2
ADEF	0.00154592	CH1
ADEF	0.00663069	CH5
ADEF	0.00378198	GZ6
ADEF	0.00125205	TH5
ADEJ	0.000859909	CH2
ADEJ	0.00187986	TH5
ADEJ	0.00595974	GZ10
ADEJ	0.00268418	GZ4
ADEJ	0.00551679	GZ9
ADEJ	0.00132739	CH5
ADEJ	0.00139265	CH1
ADEJ	0.00187799	GZ3
ADEJ	0.00767926	GZ6
ADEJ	0.00282219	GZ7
ADEJ	0.00399171	GZ5
ADEJ	0.00270681	GZ8
ADEJ	0.00188264	TH2
ADEJ	0.00131262	GZ1
ADEJ	0.00251213	TH1
ADEJ	0.00271141	GZ2
AMRB	0.00179187	CH5
AMRB	0.00396521	GZ2
AMRB	0.000365398	GZ8
AMRB	0.00231591	GZ9
AMRB	0.000634414	TH5
AMRB	0.000389632	GZ7
AMRB	0.000783317	CH1
AMRB	0.00145336	TH1
AMRB	0.00210507	GZ3
AMRB	0.00186525	GZ5
AMRB	0.000563162	GZ10
AMRB	0.0107581	GZ1
AMRB	0.00124372	CH2
AMRB	0.00229959	GZ6
AMRB	0.00149466	GZ4
AMRB	0.000238257	TH2
ANT(9)-I	0.000826827	GZ2
ANT(9)-I	0.00607315	GZ7
ANT(9)-I	0.0288044	GZ9
ANT(9)-I	0.0174382	TH2
ANT(9)-I	0.00517087	TH1
ANT(9)-I	0.0111432	GZ8
ANT(9)-I	0.00165669	GZ3
ANT(9)-I	0.0157022	GZ10
ANT(9)-I	0.0154777	TH5
ANT(9)-I	0.00891823	CH1
ANT(9)-I	0.00252858	CH2
ANT(9)-I	0.00102928	GZ1
ANT(9)-I	0.00182151	CH5
ANT(9)-I	0.0101125	GZ5
ANT(9)-I	0.042745	GZ6
ANT(9)-I	0.0132601	GZ4
ANTIBIOTIC_RESISTANCE_RRNA_ADENINE_METHYLTRANSFERASE	0.00186168	GZ5
ANTIBIOTIC_RESISTANCE_RRNA_ADENINE_METHYLTRANSFERASE	0.00784746	TH2
ANTIBIOTIC_RESISTANCE_RRNA_ADENINE_METHYLTRANSFERASE	0.00260683	CH2
ANTIBIOTIC_RESISTANCE_RRNA_ADENINE_METHYLTRANSFERASE	0.00569882	TH5
ANTIBIOTIC_RESISTANCE_RRNA_ADENINE_METHYLTRANSFERASE	0.002848	GZ4
ANTIBIOTIC_RESISTANCE_RRNA_ADENINE_METHYLTRANSFERASE	0.00217587	TH1
ANTIBIOTIC_RESISTANCE_RRNA_ADENINE_METHYLTRANSFERASE	0.000972219	GZ7
ANTIBIOTIC_RESISTANCE_RRNA_ADENINE_METHYLTRANSFERASE	0.000608867	GZ2
ANTIBIOTIC_RESISTANCE_RRNA_ADENINE_METHYLTRANSFERASE	0.00519698	GZ8
ANTIBIOTIC_RESISTANCE_RRNA_ADENINE_METHYLTRANSFERASE	0.000568461	GZ1
ANTIBIOTIC_RESISTANCE_RRNA_ADENINE_METHYLTRANSFERASE	0.00134134	CH5
ANTIBIOTIC_RESISTANCE_RRNA_ADENINE_METHYLTRANSFERASE	0.00652654	GZ9
ANTIBIOTIC_RESISTANCE_RRNA_ADENINE_METHYLTRANSFERASE	0.00754135	GZ6
ANTIBIOTIC_RESISTANCE_RRNA_ADENINE_METHYLTRANSFERASE	0.00385431	GZ10
ANTIBIOTIC_RESISTANCE_RRNA_ADENINE_METHYLTRANSFERASE	0.00234546	CH1
ANTIBIOTIC_RESISTANCE_RRNA_ADENINE_METHYLTRANSFERASE	0.00101664	GZ3
APH(3''')-III	0.00671982	GZ3
APH(3''')-III	0.0095108	GZ7
APH(3''')-III	0.009431	TH2
APH(3''')-III	0.00120735	GZ2
APH(3''')-III	0.00372076	CH1
APH(3''')-III	0.00614706	GZ8
APH(3''')-III	0.0110749	GZ5
APH(3''')-III	0.000500992	GZ1
APH(3''')-III	0.0037747	GZ9
APH(3''')-III	0.0079102	TH1
APH(3''')-III	0.00709283	CH5
APH(3''')-III	0.00787692	CH2
APH(3''')-III	0.00806779	GZ4
APH(3''')-III	0.0150673	TH5
APH(3''')-III	0.00605064	GZ10
APH(3''')-III	0.0117033	GZ6
APH(3')-I	0.00475777	GZ7
APH(3')-I	0.0068081	GZ3
APH(3')-I	0.00704504	GZ8
APH(3')-I	0.0152012	GZ10
APH(3')-I	0.025174	GZ5
APH(3')-I	0.0194366	GZ9
APH(3')-I	0.00560428	TH1
APH(3')-I	0.00561259	GZ1
APH(3')-I	0.00611589	TH5
APH(3')-I	0.00483286	CH1
APH(3')-I	0.0110249	TH2
APH(3')-I	0.00838335	GZ4
APH(3')-I	0.00431632	CH2
APH(3')-I	0.00784112	GZ2
APH(3')-I	0.00172741	CH5
APH(3')-I	0.0249132	GZ6
APH(6)-I	0.0167512	GZ10
APH(6)-I	0.0162002	TH5
APH(6)-I	0.0203372	GZ9
APH(6)-I	0.00679024	GZ2
APH(6)-I	0.00323196	GZ1
APH(6)-I	0.00897183	GZ8
APH(6)-I	0.00439745	CH2
APH(6)-I	0.00927813	TH1
APH(6)-I	0.0137763	GZ7
APH(6)-I	0.0107641	TH2
APH(6)-I	0.0253815	GZ6
APH(6)-I	0.00560221	GZ3
APH(6)-I	0.020762	GZ5
APH(6)-I	0.0101424	GZ4
APH(6)-I	0.00307732	CH1
APH(6)-I	0.00175988	CH5
ARNA	0.000857964	GZ4
ARNA	0.000857964	GZ4
ARNA	0.000588984	CH2
ARNA	0.000588984	CH2
ARNA	0.00245365	GZ5
ARNA	0.00245365	GZ5
ARNA	0.00242001	GZ6
ARNA	0.00242001	GZ6
ARNA	0.000500727	TH5
ARNA	0.000500727	TH5
ARNA	0.00241295	GZ10
ARNA	0.00241295	GZ10
ARNA	0.000564151	TH2
ARNA	0.000564151	TH2
ARNA	0.0126124	CH1
ARNA	0.0126124	CH1
ARNA	0.00286775	TH1
ARNA	0.00286775	TH1
ARNA	0.000535962	GZ3
ARNA	0.000535962	GZ3
ARNA	0.0134357	CH5
ARNA	0.0134357	CH5
ARNA	0.0002884	GZ8
ARNA	0.0002884	GZ8
ARNA	0.000320989	GZ2
ARNA	0.000320989	GZ2
ARNA	0.000899062	GZ1
ARNA	0.000899062	GZ1
ARNA	0.00102509	GZ7
ARNA	0.00102509	GZ7
ARNA	0.00107523	GZ9
ARNA	0.00107523	GZ9
BACA	0.0467752	CH1
BACA	0.0763732	GZ10
BACA	0.0243391	TH1
BACA	0.132712	GZ2
BACA	0.0529464	GZ7
BACA	0.0182133	TH5
BACA	0.0805788	GZ3
BACA	0.0171388	CH2
BACA	0.148007	GZ1
BACA	0.0395292	GZ4
BACA	0.0300717	GZ8
BACA	0.0908818	CH5
BACA	0.0691621	GZ6
BACA	0.0521465	GZ9
BACA	0.0205202	TH2
BACA	0.0475991	GZ5
BAER	0.00138117	TH5
BAER	0.000275546	GZ1
BAER	0.000442697	GZ2
BAER	0.000476799	GZ6
BAER	0.0031527	GZ10
BAER	0.0129606	CH1
BAER	0.0040608	GZ5
BAER	0.00113101	GZ7
BAER	0.00118328	GZ4
BAER	0.00237306	TH1
BAER	0.00118633	GZ9
BAER	0.000518705	TH2
BAER	0.00119325	GZ8
BAER	0.00390106	CH5
BAER	0.00118269	GZ3
BIFUNCTIONAL_AMINOGLYCOSIDE_N-ACETYLTRANSFERASE_AND_AMINOGLYCOSIDE_PHOSPHOTRANSFERASE	0.00511375	GZ7
BIFUNCTIONAL_AMINOGLYCOSIDE_N-ACETYLTRANSFERASE_AND_AMINOGLYCOSIDE_PHOSPHOTRANSFERASE	0.00661637	GZ5
BIFUNCTIONAL_AMINOGLYCOSIDE_N-ACETYLTRANSFERASE_AND_AMINOGLYCOSIDE_PHOSPHOTRANSFERASE	0.0147055	TH2
BIFUNCTIONAL_AMINOGLYCOSIDE_N-ACETYLTRANSFERASE_AND_AMINOGLYCOSIDE_PHOSPHOTRANSFERASE	0.000953415	CH5
BIFUNCTIONAL_AMINOGLYCOSIDE_N-ACETYLTRANSFERASE_AND_AMINOGLYCOSIDE_PHOSPHOTRANSFERASE	0.0107873	GZ10
BIFUNCTIONAL_AMINOGLYCOSIDE_N-ACETYLTRANSFERASE_AND_AMINOGLYCOSIDE_PHOSPHOTRANSFERASE	0.00896494	GZ4
BIFUNCTIONAL_AMINOGLYCOSIDE_N-ACETYLTRANSFERASE_AND_AMINOGLYCOSIDE_PHOSPHOTRANSFERASE	0.00444465	GZ1
BIFUNCTIONAL_AMINOGLYCOSIDE_N-ACETYLTRANSFERASE_AND_AMINOGLYCOSIDE_PHOSPHOTRANSFERASE	0.00397054	CH2
BIFUNCTIONAL_AMINOGLYCOSIDE_N-ACETYLTRANSFERASE_AND_AMINOGLYCOSIDE_PHOSPHOTRANSFERASE	0.00773299	TH1
BIFUNCTIONAL_AMINOGLYCOSIDE_N-ACETYLTRANSFERASE_AND_AMINOGLYCOSIDE_PHOSPHOTRANSFERASE	0.00563644	GZ3
BIFUNCTIONAL_AMINOGLYCOSIDE_N-ACETYLTRANSFERASE_AND_AMINOGLYCOSIDE_PHOSPHOTRANSFERASE	0.0228398	GZ6
BIFUNCTIONAL_AMINOGLYCOSIDE_N-ACETYLTRANSFERASE_AND_AMINOGLYCOSIDE_PHOSPHOTRANSFERASE	0.0155276	TH5
BIFUNCTIONAL_AMINOGLYCOSIDE_N-ACETYLTRANSFERASE_AND_AMINOGLYCOSIDE_PHOSPHOTRANSFERASE	0.0171064	GZ9
BIFUNCTIONAL_AMINOGLYCOSIDE_N-ACETYLTRANSFERASE_AND_AMINOGLYCOSIDE_PHOSPHOTRANSFERASE	0.00266743	CH1
BIFUNCTIONAL_AMINOGLYCOSIDE_N-ACETYLTRANSFERASE_AND_AMINOGLYCOSIDE_PHOSPHOTRANSFERASE	0.00777681	GZ8
BIFUNCTIONAL_AMINOGLYCOSIDE_N-ACETYLTRANSFERASE_AND_AMINOGLYCOSIDE_PHOSPHOTRANSFERASE	0.00865558	GZ2
BLEOMYCIN_RESISTANCE_PROTEIN	0.0819951	GZ2
BLEOMYCIN_RESISTANCE_PROTEIN	0.00373147	GZ6
BLEOMYCIN_RESISTANCE_PROTEIN	0.00147524	GZ7
BLEOMYCIN_RESISTANCE_PROTEIN	0.0105934	GZ5
BLEOMYCIN_RESISTANCE_PROTEIN	0.00619059	TH1
BLEOMYCIN_RESISTANCE_PROTEIN	0.00423812	CH2
BLEOMYCIN_RESISTANCE_PROTEIN	0.00548296	GZ10
BLEOMYCIN_RESISTANCE_PROTEIN	0.00533848	CH1
BLEOMYCIN_RESISTANCE_PROTEIN	0.0108092	TH5
BLEOMYCIN_RESISTANCE_PROTEIN	0.00926042	GZ4
BLEOMYCIN_RESISTANCE_PROTEIN	0.00773696	GZ9
BLEOMYCIN_RESISTANCE_PROTEIN	0.00415045	GZ8
BLEOMYCIN_RESISTANCE_PROTEIN	0.00947201	TH2
BLEOMYCIN_RESISTANCE_PROTEIN	0.019408	GZ1
BLEOMYCIN_RESISTANCE_PROTEIN	0.0439652	GZ3
CAT_CHLORAMPHENICOL_ACETYLTRANSFERASE	0.00725409	CH2
CAT_CHLORAMPHENICOL_ACETYLTRANSFERASE	0.00553655	GZ1
CAT_CHLORAMPHENICOL_ACETYLTRANSFERASE	0.015435	GZ6
CAT_CHLORAMPHENICOL_ACETYLTRANSFERASE	0.00456874	CH1
CAT_CHLORAMPHENICOL_ACETYLTRANSFERASE	0.00770887	TH5
CAT_CHLORAMPHENICOL_ACETYLTRANSFERASE	0.007947	TH1
CAT_CHLORAMPHENICOL_ACETYLTRANSFERASE	0.00794568	GZ9
CAT_CHLORAMPHENICOL_ACETYLTRANSFERASE	0.00528084	GZ3
CAT_CHLORAMPHENICOL_ACETYLTRANSFERASE	0.00642425	GZ2
CAT_CHLORAMPHENICOL_ACETYLTRANSFERASE	0.00441885	GZ7
CAT_CHLORAMPHENICOL_ACETYLTRANSFERASE	0.00660433	GZ4
CAT_CHLORAMPHENICOL_ACETYLTRANSFERASE	0.00752726	TH2
CAT_CHLORAMPHENICOL_ACETYLTRANSFERASE	0.00621602	GZ8
CAT_CHLORAMPHENICOL_ACETYLTRANSFERASE	0.00217733	CH5
CAT_CHLORAMPHENICOL_ACETYLTRANSFERASE	0.00302199	GZ5
CAT_CHLORAMPHENICOL_ACETYLTRANSFERASE	0.00625653	GZ10
CEOB	0.00165912	GZ4
CEOB	0.00314252	TH1
CEOB	0.00256274	GZ6
CEOB	0.00328401	GZ1
CEOB	0.00191291	CH1
CEOB	0.000371803	GZ8
CEOB	0.000363649	TH2
CEOB	0.000645534	TH5
CEOB	0.00186559	GZ3
CEOB	0.00277235	GZ9
CEOB	0.00911639	CH5
CEOB	0.00496579	GZ2
CEOB	0.000506209	CH2
CEOB	0.000991152	GZ7
CEOB	0.00163724	GZ10
CEOB	0.00158162	GZ5
CHLORAMPHENICOL_AND_FLORFENICOL_EXPORTER	0.00689322	GZ9
CHLORAMPHENICOL_AND_FLORFENICOL_EXPORTER	0.0118045	GZ6
CHLORAMPHENICOL_AND_FLORFENICOL_EXPORTER	0.00508186	GZ4
CHLORAMPHENICOL_AND_FLORFENICOL_EXPORTER	0.00209149	GZ3
CHLORAMPHENICOL_AND_FLORFENICOL_EXPORTER	0.00341647	GZ8
CHLORAMPHENICOL_AND_FLORFENICOL_EXPORTER	0.00445541	TH2
CHLORAMPHENICOL_AND_FLORFENICOL_EXPORTER	0.00907212	TH5
CHLORAMPHENICOL_AND_FLORFENICOL_EXPORTER	0.00241262	CH1
CHLORAMPHENICOL_AND_FLORFENICOL_EXPORTER	0.00159869	TH1
CHLORAMPHENICOL_AND_FLORFENICOL_EXPORTER	0.00371687	GZ10
CHLORAMPHENICOL_AND_FLORFENICOL_EXPORTER	0.0024287	GZ7
CHLORAMPHENICOL_AND_FLORFENICOL_EXPORTER	0.00341962	GZ5
CHLORAMPHENICOL_AND_FLORFENICOL_EXPORTER	0.000278446	GZ1
CHLORAMPHENICOL_AND_FLORFENICOL_EXPORTER	0.00492765	CH5
CHLORAMPHENICOL_AND_FLORFENICOL_EXPORTER	0.00246257	CH2
CHLORAMPHENICOL_EXPORTER	0.0278726	GZ9
CHLORAMPHENICOL_EXPORTER	0.0199183	TH2
CHLORAMPHENICOL_EXPORTER	0.0218856	GZ5
CHLORAMPHENICOL_EXPORTER	0.0469773	GZ6
CHLORAMPHENICOL_EXPORTER	0.00559196	GZ2
CHLORAMPHENICOL_EXPORTER	0.00999184	TH1
CHLORAMPHENICOL_EXPORTER	0.00689871	CH5
CHLORAMPHENICOL_EXPORTER	0.0202378	TH5
CHLORAMPHENICOL_EXPORTER	0.0170824	GZ8
CHLORAMPHENICOL_EXPORTER	0.0233168	GZ4
CHLORAMPHENICOL_EXPORTER	0.0318589	GZ10
CHLORAMPHENICOL_EXPORTER	0.00985029	CH2
CHLORAMPHENICOL_EXPORTER	0.00431592	GZ1
CHLORAMPHENICOL_EXPORTER	0.00836597	GZ3
CHLORAMPHENICOL_EXPORTER	0.0160009	GZ7
CHLORAMPHENICOL_EXPORTER	0.00999513	CH1
CLASS_A	0.000545711	CH1
CLASS_A	0.00851958	GZ4
CLASS_A	0.00701229	GZ7
CLASS_A	0.00588505	GZ10
CLASS_A	0.0901209	GZ3
CLASS_A	0.00534015	GZ6
CLASS_A	0.00312085	CH5
CLASS_A	0.00949067	GZ9
CLASS_A	0.111914	GZ2
CLASS_A	0.00758016	GZ5
CLASS_A	0.00286381	GZ8
CLASS_A	0.000866461	CH2
CLASS_A	0.00316408	TH1
CLASS_A	0.213823	GZ1
CLASS_A	0.00110494	TH5
CLASS_A	0.00165986	TH2
CPXA	0.000853189	CH2
CPXA	0.000544811	TH2
CPXA	0.00133643	GZ7
CPXA	0.00104442	GZ8
CPXA	0.000465829	GZ3
CPXA	0.00249208	GZ9
CPXA	0.000621414	GZ4
CPXA	0.00307304	CH5
CPXA	0.0236435	CH1
CPXA	0.00275948	GZ10
CPXA	0.000232488	GZ2
CPXA	0.00284345	GZ5
CPXA	0.000725342	TH5
CPXA	0.00125199	GZ6
CPXA	0.00249249	TH1
CPXA	0.000144707	GZ1
EFRB	0.000392246	GZ4
EFRB	0.000749844	GZ7
EFRB	0.000718062	CH2
EFRB	0.000913411	GZ1
EFRB	0.000791107	GZ8
EFRB	0.00129317	CH5
EFRB	0.00137218	GZ3
EFRB	0.000524433	TH1
EFRB	0.000897414	GZ5
EFRB	0.00158055	GZ6
EFRB	0.000587001	GZ2
EFRB	0.0019663	GZ9
EFRB	0.000915695	TH5
EFRB	0.000343893	TH2
EFRB	0.000904493	CH1
EFRB	0.00278692	GZ10
EMRA	0.00145562	GZ3
EMRA	0.00097908	GZ8
EMRA	0.00095761	TH2
EMRA	0.00117366	GZ6
EMRA	0.00416492	GZ5
EMRA	0.000999763	CH2
EMRA	0.00121802	GZ7
EMRA	0.00169991	TH5
EMRA	0.00109225	GZ4
EMRA	0.000544858	GZ2
EMRA	0.00292021	GZ9
EMRA	0.00720195	CH5
EMRA	0.00194713	TH1
EMRA	0.00118697	GZ1
EMRA	0.00237126	GZ10
EMRA	0.00881533	CH1
EMRB	0.00623973	GZ10
EMRB	0.00446999	GZ6
EMRB	0.00222474	TH1
EMRB	0.00116246	GZ1
EMRB	0.0249407	CH1
EMRB	0.00548586	CH5
EMRB	0.00388262	GZ4
EMRB	0.00101538	CH2
EMRB	0.0029052	GZ2
EMRB	0.00194227	TH5
EMRB	0.00243143	TH2
EMRB	0.00212065	GZ7
EMRB	0.0047268	GZ9
EMRB	0.005076	GZ5
EMRB	0.00093223	GZ8
EMRB	0.00180175	GZ3
EMRB-QACA_FAMILY_MAJOR_FACILITATOR_TRANSPORTER	0.00471922	GZ10
EMRB-QACA_FAMILY_MAJOR_FACILITATOR_TRANSPORTER	0.00284695	TH2
EMRB-QACA_FAMILY_MAJOR_FACILITATOR_TRANSPORTER	0.035702	GZ3
EMRB-QACA_FAMILY_MAJOR_FACILITATOR_TRANSPORTER	0.00310382	GZ7
EMRB-QACA_FAMILY_MAJOR_FACILITATOR_TRANSPORTER	0.000973237	CH5
EMRB-QACA_FAMILY_MAJOR_FACILITATOR_TRANSPORTER	0.000540412	CH2
EMRB-QACA_FAMILY_MAJOR_FACILITATOR_TRANSPORTER	0.0774049	GZ1
EMRB-QACA_FAMILY_MAJOR_FACILITATOR_TRANSPORTER	0.00236163	GZ4
EMRB-QACA_FAMILY_MAJOR_FACILITATOR_TRANSPORTER	0.00325564	GZ9
EMRB-QACA_FAMILY_MAJOR_FACILITATOR_TRANSPORTER	0.00482405	TH5
EMRB-QACA_FAMILY_MAJOR_FACILITATOR_TRANSPORTER	0.00135079	GZ5
EMRB-QACA_FAMILY_MAJOR_FACILITATOR_TRANSPORTER	0.00547179	GZ6
EMRB-QACA_FAMILY_MAJOR_FACILITATOR_TRANSPORTER	0.00238155	GZ8
EMRB-QACA_FAMILY_MAJOR_FACILITATOR_TRANSPORTER	0.00068072	CH1
EMRB-QACA_FAMILY_MAJOR_FACILITATOR_TRANSPORTER	0.0523505	GZ2
EMRB-QACA_FAMILY_MAJOR_FACILITATOR_TRANSPORTER	0.00157875	TH1
ERM(TR)	0.00190501	GZ1
ERM(TR)	0.00235704	GZ8
ERM(TR)	0.00160456	CH2
ERM(TR)	0.00401067	GZ5
ERM(TR)	0.00234376	TH1
ERM(TR)	0.000585844	GZ9
ERM(TR)	0.000673717	CH1
ERM(TR)	0.0015369	TH2
ERM(TR)	0.00175213	GZ3
ERM(TR)	0.00276781	GZ10
ERM(TR)	0.00262339	GZ2
ERM(TR)	0.00272824	TH5
ERM(TR)	0.00612187	GZ6
ERM(TR)	0.00111705	GZ7
ERM(TR)	0.000584334	GZ4
ERMA	0.00316998	CH2
ERMA	0.00118225	GZ7
ERMA	0.000741756	GZ3
ERMA	0.00297617	GZ9
ERMA	0.00342258	CH1
ERMA	0.000691264	GZ1
ERMA	0.0033074	TH1
ERMA	0.000370199	GZ2
ERMA	0.00113193	GZ5
ERMA	0.00395799	GZ4
ERMA	0.00346496	TH5
ERMA	0.00173504	TH2
ERMA	0.00877178	GZ6
ERMA	0.000292934	GZ10
ERMA	0.0023283	GZ8
ERMB	0.00692458	GZ7
ERMB	0.00296915	GZ1
ERMB	0.0351776	TH5
ERMB	0.015785	GZ10
ERMB	0.0121708	GZ4
ERMB	0.00601396	CH1
ERMB	0.00433662	GZ2
ERMB	0.00742681	CH2
ERMB	0.0197561	GZ9
ERMB	0.00550312	GZ3
ERMB	0.0373655	GZ6
ERMB	0.0208329	TH2
ERMB	0.00397793	GZ5
ERMB	0.0162724	TH1
ERMB	0.00382144	CH5
ERMB	0.011689	GZ8
ERMC	0.00487851	GZ1
ERMC	0.00544637	TH1
ERMC	0.00552568	GZ3
ERMC	0.0230854	GZ10
ERMC	0.0153484	CH5
ERMC	0.00670956	CH1
ERMC	0.0221137	GZ4
ERMC	0.00639192	CH2
ERMC	0.0186397	GZ5
ERMC	0.0168229	GZ8
ERMC	0.0021772	GZ2
ERMC	0.0285291	TH5
ERMC	0.0268384	GZ9
ERMC	0.0370497	GZ6
ERMC	0.0219387	TH2
ERMC	0.00639672	GZ7
ERMT	0.00918363	TH2
ERMT	0.000435439	GZ2
ERMT	0.00989296	GZ4
ERMT	0.00826939	GZ10
ERMT	0.00383711	CH5
ERMT	0.00778053	TH1
ERMT	0.00250306	GZ7
ERMT	0.00108411	GZ1
ERMT	0.00704215	GZ8
ERMT	0.0190194	TH5
ERMT	0.00266282	GZ5
ERMT	0.0151695	GZ9
ERMT	0.00426128	CH2
ERMT	0.00261743	GZ3
ERMT	0.00402574	CH1
ERMT	0.0112556	GZ6
FLOR	0.00527202	GZ4
FLOR	0.000525976	GZ2
FLOR	0.00437008	GZ10
FLOR	0.00231746	CH5
FLOR	0.000939826	TH1
FLOR	0.00554655	TH2
FLOR	0.00158082	GZ3
FLOR	0.0024615	TH5
FLOR	0.000491072	GZ1
FLOR	0.00160824	GZ5
FLOR	0.0315788	GZ7
FLOR	0.0130294	GZ6
FLOR	0.00162092	CH1
FLOR	0.000965117	CH2
FLOR	0.0102189	GZ9
FLOR	0.00637977	GZ8
FOSB	0.00187006	CH2
FOSB	0.0337791	GZ1
FOSB	0.00942235	CH1
FOSB	0.0229311	GZ2
FOSB	0.0181451	GZ10
FOSB	0.0148049	GZ3
FOSB	0.00829953	GZ7
FOSB	0.0194593	GZ9
FOSB	0.0102153	GZ4
FOSB	0.0136579	TH1
FOSB	0.00673564	CH5
FOSB	0.0214045	GZ6
FOSB	0.0143086	TH5
FOSB	0.0046743	GZ5
FOSB	0.00824118	GZ8
FOSB	0.00895606	TH2
LNUA	0.0327163	GZ9
LNUA	0.0261328	GZ7
LNUA	0.0302868	GZ10
LNUA	0.0224041	TH1
LNUA	0.0247067	TH5
LNUA	0.00915167	CH1
LNUA	0.0335139	GZ4
LNUA	0.0213452	GZ8
LNUA	0.0540175	GZ6
LNUA	0.482633	GZ1
LNUA	0.00872286	CH5
LNUA	0.18732	GZ3
LNUA	0.0121089	CH2
LNUA	0.302904	GZ2
LNUA	0.0161423	GZ5
LNUA	0.0177842	TH2
LSAE	0.000947625	CH5
LSAE	0.00197286	GZ5
LSAE	0.00357391	GZ10
LSAE	0.00219792	GZ7
LSAE	0.00602273	GZ6
LSAE	0.000267737	GZ1
LSAE	0.00378004	TH2
LSAE	0.00345814	GZ9
LSAE	0.000215075	GZ2
LSAE	0.000526191	CH2
LSAE	0.00536812	TH5
LSAE	0.00154592	GZ8
LSAE	0.00165702	CH1
LSAE	0.00258692	GZ4
LSAE	0.00192151	TH1
LSAE	0.00114917	GZ3
MACA	0.000893481	TH5
MACA	0.00570402	GZ1
MACA	0.0013422	TH2
MACA	0.00132383	CH1
MACA	0.00256079	GZ7
MACA	0.0012618	CH5
MACA	0.00133889	GZ3
MACA	0.00422092	GZ9
MACA	0.000511711	TH1
MACA	0.00343657	GZ2
MACA	0.000350321	CH2
MACA	0.00616883	GZ6
MACA	0.00229638	GZ4
MACA	0.00262693	GZ5
MACA	0.00385236	GZ10
MACA	0.00128653	GZ8
MACB	0.00533977	GZ1
MACB	0.00353113	GZ5
MACB	0.00604143	GZ6
MACB	0.00326367	GZ10
MACB	0.00121089	CH2
MACB	0.00235832	TH1
MACB	0.00231823	GZ7
MACB	0.00297509	GZ3
MACB	0.00127107	CH1
MACB	0.00205889	TH5
MACB	0.00363453	CH5
MACB	0.00207522	GZ8
MACB	0.00617361	GZ4
MACB	0.00328621	TH2
MACB	0.00511438	GZ2
MACB	0.00464218	GZ9
MAJOR_FACILITATOR_SUPERFAMILY_TRANSPORTER	0.049071	GZ3
MAJOR_FACILITATOR_SUPERFAMILY_TRANSPORTER	0.00657037	GZ4
MAJOR_FACILITATOR_SUPERFAMILY_TRANSPORTER	0.00596496	TH5
MAJOR_FACILITATOR_SUPERFAMILY_TRANSPORTER	0.00466259	GZ8
MAJOR_FACILITATOR_SUPERFAMILY_TRANSPORTER	0.0153705	GZ9
MAJOR_FACILITATOR_SUPERFAMILY_TRANSPORTER	0.0129434	GZ6
MAJOR_FACILITATOR_SUPERFAMILY_TRANSPORTER	0.0146538	GZ7
MAJOR_FACILITATOR_SUPERFAMILY_TRANSPORTER	0.0830312	GZ2
MAJOR_FACILITATOR_SUPERFAMILY_TRANSPORTER	0.00167055	CH2
MAJOR_FACILITATOR_SUPERFAMILY_TRANSPORTER	0.0260931	CH1
MAJOR_FACILITATOR_SUPERFAMILY_TRANSPORTER	0.0100215	GZ5
MAJOR_FACILITATOR_SUPERFAMILY_TRANSPORTER	0.0043923	TH1
MAJOR_FACILITATOR_SUPERFAMILY_TRANSPORTER	0.00640048	TH2
MAJOR_FACILITATOR_SUPERFAMILY_TRANSPORTER	0.112712	GZ1
MAJOR_FACILITATOR_SUPERFAMILY_TRANSPORTER	0.017506	GZ10
MAJOR_FACILITATOR_SUPERFAMILY_TRANSPORTER	0.00842388	CH5
MDTB	0.00281132	GZ5
MDTB	0.00150077	GZ7
MDTB	0.0066115	CH1
MDTB	0.00209839	GZ1
MDTB	0.00223113	TH5
MDTB	0.00258683	GZ10
MDTB	0.00095761	TH2
MDTB	0.00156934	GZ3
MDTB	0.00237306	TH1
MDTB	0.00362414	CH2
MDTB	0.00219016	GZ9
MDTB	0.00450122	CH5
MDTB	0.00211114	GZ8
MDTB	0.00265618	GZ2
MDTB	0.00245757	GZ4
MDTB	0.00484135	GZ6
MDTC	0.00223282	GZ6
MDTC	0.00139479	CH2
MDTC	0.00110769	GZ3
MDTC	0.000323397	TH5
MDTC	0.00122584	GZ1
MDTC	0.0022966	GZ10
MDTC	0.00124999	GZ9
MDTC	0.00271524	CH1
MDTC	0.000242906	TH2
MDTC	0.00031694	GZ5
MDTC	0.000595852	GZ7
MDTC	0.0013853	GZ4
MDTC	0.00124387	GZ2
MDTC	0.000651924	GZ8
MDTC	0.000740858	TH1
MDTC	0.000456709	CH5
MDTF	0.000157872	CH1
MDTF	0.000828489	GZ8
MDTF	0.000821153	GZ3
MDTF	0.000639309	TH5
MDTF	0.000729652	GZ10
MDTF	0.000512282	GZ2
MDTF	0.000960965	GZ9
MDTF	0.000127543	GZ1
MDTF	0.000240095	TH2
MDTF	0.00187964	GZ5
MDTF	0.000441396	GZ6
MDTF	0.000732285	TH1
MDTF	0.000821561	GZ4
MDTF	0.000902848	CH5
MDTF	0.000250664	CH2
MDTF	0.000850715	GZ7
MEFA	0.00202115	CH1
MEFA	0.00175753	GZ9
MEFA	0.00128365	CH2
MEFA	0.00569696	GZ7
MEFA	0.00245298	GZ3
MEFA	0.00394412	GZ10
MEFA	0.00491809	TH2
MEFA	0.00160427	GZ5
MEFA	0.00329986	GZ8
MEFA	0.00212272	GZ1
MEFA	0.00818473	TH5
MEFA	0.0038566	GZ4
MEFA	0.00678115	GZ6
MEFA	0.00236105	GZ2
MEFA	0.00328127	TH1
MEL	0.00178937	TH2
MEL	0.00438481	GZ9
MEL	0.0015593	TH1
MEL	0.00306558	GZ7
MEL	0.00362529	GZ10
MEL	0.00845903	GZ6
MEL	0.0010085	CH1
MEL	0.00137212	GZ8
MEL	0.00353061	GZ1
MEL	0.000533754	CH2
MEL	0.0032725	GZ2
MEL	0.00400243	GZ5
MEL	0.0013114	GZ3
MEL	0.00204097	GZ4
MEL	0.00136132	TH5
MEL	0.000961246	CH5
MEXB	0.00272481	GZ7
MEXB	0.00355923	GZ8
MEXB	0.00618886	GZ10
MEXB	0.00621155	GZ5
MEXB	0.0040026	GZ3
MEXB	0.0335655	CH5
MEXB	0.000869774	CH2
MEXB	0.00449128	GZ9
MEXB	0.00226128	TH2
MEXB	0.00285214	TH5
MEXB	0.00597294	GZ4
MEXB	0.00600616	GZ1
MEXB	0.00951775	GZ6
MEXB	0.00181496	TH1
MEXB	0.00219119	CH1
MEXB	0.00507874	GZ2
MEXE	0.00199892	GZ1
MEXE	0.00062715	TH2
MEXE	0.0014346	TH1
MEXE	0.00130951	CH2
MEXE	0.00662955	GZ6
MEXE	0.00143436	GZ9
MEXE	0.00317653	GZ10
MEXE	0.0115465	CH1
MEXE	0.0058958	CH5
MEXE	0.00321899	GZ4
MEXE	0.00327319	GZ5
MEXE	0.00178744	GZ3
MEXE	0.000961817	GZ8
MEXE	0.000854671	GZ7
MEXE	0.00401438	GZ2
MEXF	0.00708628	GZ4
MEXF	0.00314606	GZ8
MEXF	0.00389785	GZ7
MEXF	0.00527867	GZ3
MEXF	0.00218491	TH5
MEXF	0.0071046	GZ9
MEXF	0.00700383	GZ6
MEXF	0.00641228	GZ10
MEXF	0.0343822	CH5
MEXF	0.00970431	GZ2
MEXF	0.00342668	CH2
MEXF	0.00400805	CH1
MEXF	0.00446904	TH1
MEXF	0.0094028	GZ1
MEXF	0.00856515	GZ5
MEXF	0.00117222	TH2
MEXK	0.00114119	CH2
MEXK	0.00507105	GZ5
MEXK	0.00472219	GZ9
MEXK	0.00400468	GZ8
MEXK	0.00401537	GZ3
MEXK	0.00222257	TH1
MEXK	0.0123311	CH5
MEXK	0.00133598	TH2
MEXK	0.00207636	CH1
MEXK	0.00935511	GZ1
MEXK	0.00623384	GZ4
MEXK	0.00971275	GZ6
MEXK	0.0141018	GZ7
MEXK	0.00611569	GZ2
MEXK	0.00097019	TH5
MEXK	0.0147639	GZ10
MEXT	0.00696157	TH2
MEXT	0.0180682	GZ6
MEXT	0.00723619	GZ3
MEXT	0.00558066	GZ7
MEXT	0.00722233	GZ8
MEXT	0.00562041	TH1
MEXT	0.005452	TH5
MEXT	0.00796093	GZ9
MEXT	0.00467082	GZ4
MEXT	0.0307978	CH5
MEXT	0.00478579	GZ1
MEXT	0.00854905	GZ5
MEXT	0.00299271	CH2
MEXT	0.0127214	GZ10
MEXT	0.00733945	GZ2
MEXT	0.000538531	CH1
MEXW	0.00179854	GZ6
MEXW	0.00032562	TH5
MEXW	0.000834949	GZ2
MEXW	0.00107361	GZ10
MEXW	0.0015956	GZ5
MEXW	0.000321637	CH1
MEXW	0.00153431	GZ4
MEXW	0.00125859	GZ9
MEXW	0.000745952	TH1
MEXW	0.0202334	CH5
MEXW	0.000122288	TH2
MEXW	0.000584655	GZ1
MEXW	0.00131281	GZ8
MEXW	0.000557653	GZ3
MEXW	0.000866593	GZ7
MEXW	0.000638355	CH2
MPHC	0.00574073	GZ6
MPHC	0.00272351	GZ7
MPHC	0.0643169	GZ2
MPHC	0.0718815	GZ1
MPHC	0.0032595	GZ5
MPHC	0.00142836	GZ9
MPHC	0.0322767	GZ3
MPHC	0.000869359	CH2
MPHC	0.00815415	GZ10
MPHC	0.00379915	GZ4
MPHC	0.00221727	TH5
MPHC	0.00124906	TH2
MPHC	0.00415045	GZ8
MPHC	0.00313128	CH5
MPHC	0.000547536	CH1
MPHD	0.00563744	TH5
MPHD	0.00761704	GZ7
MPHD	0.00762179	TH2
MPHD	0.00387439	TH1
MPHD	0.00362048	GZ3
MPHD	0.0182935	GZ6
MPHD	0.00112468	GZ1
MPHD	0.014012	GZ10
MPHD	0.00821048	GZ4
MPHD	0.00662988	GZ5
MPHD	0.00876676	GZ8
MPHD	0.00180693	GZ2
MPHD	0.0203372	GZ9
MPHD	0.000556848	CH1
MPHD	0.00265243	CH2
MSBA	0.00279093	GZ5
MSBA	0.00133989	CH2
MSBA	0.000820106	GZ8
MSBA	0.0236287	CH1
MSBA	0.00244605	GZ9
MSBA	0.0012499	GZ1
MSBA	0.00563039	CH5
MSBA	0.00198219	GZ7
MSBA	0.00243853	GZ3
MSBA	0.000652388	TH1
MSBA	0.0010695	TH2
MSBA	0.00195179	GZ4
MSBA	0.000569556	TH5
MSBA	0.00433361	GZ10
MSBA	0.001643	GZ2
MSBA	0.00196618	GZ6
MSRA	0.00612615	GZ9
MSRA	0.045805	GZ3
MSRA	0.00339633	TH5
MSRA	0.00743338	GZ8
MSRA	0.105837	GZ1
MSRA	0.00351737	GZ6
MSRA	0.0012755	TH2
MSRA	0.00266282	GZ5
MSRA	0.00026633	CH2
MSRA	0.00671888	GZ10
MSRA	0.00233416	TH1
MSRA	0.00100643	CH1
MSRA	0.0833866	GZ2
MSRA	0.0066923	GZ4
MSRA	0.000959276	CH5
MSRA	0.00444989	GZ7
MTRA	0.0175848	GZ8
MTRA	0.0185631	GZ1
MTRA	0.0321212	GZ6
MTRA	0.0287218	GZ9
MTRA	0.035621	GZ5
MTRA	0.0274022	GZ4
MTRA	0.0232156	GZ7
MTRA	0.0214751	GZ3
MTRA	0.0166531	TH1
MTRA	0.0354157	GZ2
MTRA	0.00574433	CH1
MTRA	0.022493	GZ10
MTRA	0.0216615	CH2
MTRA	0.0087232	TH5
MTRA	0.00655207	TH2
MULTIDRUG_ABC_TRANSPORTER	0.011803	GZ5
MULTIDRUG_ABC_TRANSPORTER	0.00842297	GZ8
MULTIDRUG_ABC_TRANSPORTER	0.00974946	TH5
MULTIDRUG_ABC_TRANSPORTER	0.00742038	CH2
MULTIDRUG_ABC_TRANSPORTER	0.0167482	GZ9
MULTIDRUG_ABC_TRANSPORTER	0.0148363	GZ10
MULTIDRUG_ABC_TRANSPORTER	0.00387683	TH2
MULTIDRUG_ABC_TRANSPORTER	0.0142545	GZ6
MULTIDRUG_ABC_TRANSPORTER	0.0391638	GZ3
MULTIDRUG_ABC_TRANSPORTER	0.0120375	GZ4
MULTIDRUG_ABC_TRANSPORTER	0.00821128	TH1
MULTIDRUG_ABC_TRANSPORTER	0.00566936	CH5
MULTIDRUG_ABC_TRANSPORTER	0.00845326	GZ7
MULTIDRUG_ABC_TRANSPORTER	0.060844	GZ2
MULTIDRUG_ABC_TRANSPORTER	0.00339889	CH1
MULTIDRUG_ABC_TRANSPORTER	0.0808903	GZ1
MUXB	0.000835498	TH2
MUXB	0.000953446	TH5
MUXB	0.00361017	CH1
MUXB	0.00272143	GZ3
MUXB	0.000910884	GZ7
MUXB	0.00274285	GZ6
MUXB	0.00145091	GZ10
MUXB	0.000732198	GZ8
MUXB	0.00280324	GZ5
MUXB	0.00136491	GZ9
MUXB	0.00228256	GZ1
MUXB	0.00199377	CH2
MUXB	0.00763006	CH5
MUXB	0.00234294	GZ2
MUXB	0.00127413	TH1
MUXB	0.00326734	GZ4
MUXC	0.000753451	GZ3
MUXC	0.00271116	CH5
MUXC	0.000411177	GZ4
MUXC	0.000820442	GZ2
MUXC	0.000262011	GZ7
MUXC	0.000240327	TH2
MUXC	0.000687066	GZ9
MUXC	0.000752717	CH2
MUXC	0.00142222	CH1
MUXC	0.000730356	GZ10
MUXC	0.000319963	TH5
MUXC	0.00156788	GZ5
MUXC	0.000368573	GZ8
MUXC	0.000994099	GZ6
MUXC	0.000446831	GZ1
MUXC	0.000549744	TH1
NORA	0.00146787	TH1
NORA	0.00418254	GZ8
NORA	0.00170867	TH5
NORA	0.000421941	CH1
NORA	0.0418818	GZ3
NORA	0.00314818	GZ7
NORA	0.0681844	GZ2
NORA	0.00766811	GZ6
NORA	0.0997078	GZ1
NORA	0.00167486	CH2
NORA	0.00120651	CH5
NORA	0.00292769	GZ4
NORA	0.00449188	TH2
NORA	0.0067171	GZ10
NORA	0.00167456	GZ5
NORA	0.00623743	GZ9
OMPR	0.00928154	GZ1
OMPR	0.00999184	TH1
OMPR	0.019072	GZ6
OMPR	0.00874141	GZ9
OMPR	0.00399028	CH2
OMPR	0.0101771	TH5
OMPR	0.0128236	GZ5
OMPR	0.00764408	TH2
OMPR	0.0080961	GZ4
OMPR	0.00840332	GZ3
OMPR	0.0169619	GZ10
OMPR	0.00535744	GZ7
OMPR	0.00978593	GZ2
OMPR	0.0430824	CH1
OMPR	0.00921108	GZ8
OMPR	0.0102659	CH5
OPRM	0.00304188	GZ9
OPRM	0.0016318	GZ8
OPRM	0.00440122	GZ6
OPRM	0.000699629	CH1
OPRM	0.00106401	TH2
OPRM	0.000277712	CH2
OPRM	0.00182042	GZ4
OPRM	0.00431346	GZ2
OPRM	0.00121695	TH1
OPRM	0.00217503	GZ7
OPRM	0.00181952	GZ3
OPRM	0.00485908	GZ5
OPRM	0.00359282	GZ10
OPRM	0.00155436	GZ1
OPRM	0.00141659	TH5
OPRM	0.0070019	CH5
OPTRA	0.000324419	GZ2
OPTRA	0.00376791	TH1
OPTRA	0.00478156	GZ9
OPTRA	0.00513417	GZ10
OPTRA	0.00563637	GZ4
OPTRA	0.00299933	CH1
OPTRA	0.0145005	GZ6
OPTRA	0.00297585	GZ5
OPTRA	0.013158	TH5
OPTRA	0.00030289	GZ1
OPTRA	0.00331534	GZ7
OPTRA	0.00260011	GZ3
OPTRA	0.00337324	CH2
OPTRA	0.00214409	CH5
OPTRA	0.00655834	GZ8
OPTRA	0.00513162	TH2
OQXB	0.00162197	GZ3
OQXB	0.00323147	GZ7
OQXB	0.00118561	TH2
OQXB	0.00432371	GZ10
OQXB	0.00220988	TH5
OQXB	0.0227639	CH1
OQXB	0.00202376	GZ2
OQXB	0.00309394	GZ5
OQXB	0.00297509	GZ4
OQXB	0.00668753	CH5
OQXB	0.000495121	CH2
OQXB	0.00162697	GZ9
OQXB	0.0025066	GZ6
OQXB	0.00144858	GZ1
OQXB	0.00118189	GZ8
OQXB	0.00253127	TH1
OXA	0.00889746	CH1
OXA	0.00515797	GZ9
OXA	0.0060051	TH5
OXA	0.0194239	GZ7
OXA	0.0141408	GZ3
OXA	0.00541258	TH2
OXA	0.0167723	GZ1
OXA	0.00411574	GZ4
OXA	0.00912138	GZ6
OXA	0.00578757	GZ10
OXA	0.00282542	CH2
OXA	0.0144447	TH1
OXA	0.00415045	GZ8
OXA	0.016553	GZ2
OXA	0.00339222	CH5
OXA	0.00470817	GZ5
ROSA	0.000808491	TH5
ROSA	0.0034722	GZ9
ROSA	0.00316998	CH2
ROSA	0.0013853	GZ4
ROSA	0.00389602	GZ10
ROSA	0.0031694	GZ5
ROSA	0.00251192	GZ6
ROSA	0.00570107	GZ2
ROSA	0.00209547	GZ8
ROSA	0.00398076	GZ3
ROSA	0.00799241	CH5
ROSA	0.00132411	GZ7
ROSA	0.00387108	GZ1
ROSA	0.0211629	CH1
ROSA	0.00242906	TH2
ROSA	0.00370429	TH1
ROSB	0.00167548	CH2
ROSB	0.00351603	GZ8
ROSB	0.00775901	CH5
ROSB	0.00716516	GZ6
ROSB	0.0018341	TH2
ROSB	0.00567434	GZ2
ROSB	0.0136249	GZ10
ROSB	0.00658104	GZ5
ROSB	0.00365915	GZ3
ROSB	0.00366278	TH5
ROSB	0.0235168	CH1
ROSB	0.00550564	GZ9
ROSB	0.00608941	GZ1
ROSB	0.0109977	GZ7
ROSB	0.0031466	TH1
ROSB	0.00627594	GZ4
RPHA	0.000784519	GZ7
RPHA	0.000438948	TH1
RPHA	0.000152904	GZ1
RPHA	0.000383216	TH5
RPHA	0.000680352	GZ10
RPHA	0.00296241	GZ9
RPHA	0.00150226	GZ5
RPHA	0.000143918	TH2
RPHA	0.000264582	GZ6
RPHA	0.00110359	GZ8
RPHA	0.000122829	GZ2
RPHA	0.000757056	CH1
RPHA	0.000164154	GZ4
RPHA	0.00165279	CH2
RPHA	0.000820362	GZ3
RPHB	0.00343611	TH1
RPHB	0.00284785	GZ6
RPHB	0.00105911	CH5
RPHB	0.00382262	CH2
RPHB	0.00313065	GZ3
RPHB	0.000748088	GZ1
RPHB	0.007891	GZ9
RPHB	0.00881983	GZ5
RPHB	0.00112494	TH5
RPHB	0.00285313	GZ10
RPHB	0.00421148	GZ8
RPHB	0.00406858	GZ7
RPHB	0.00594315	GZ4
RPHB	0.000961513	GZ2
RPHB	0.0016899	TH2
RPHB	0.00333353	CH1
RPOB2	0.0308545	TH2
RPOB2	0.0564382	GZ8
RPOB2	0.101302	GZ1
RPOB2	0.095614	GZ5
RPOB2	0.165588	GZ2
RPOB2	0.0914192	GZ3
RPOB2	0.0243738	CH1
RPOB2	0.0855915	GZ10
RPOB2	0.0718519	GZ4
RPOB2	0.0189346	CH5
RPOB2	0.0410786	TH5
RPOB2	0.0867392	GZ9
RPOB2	0.0492138	CH2
RPOB2	0.0965088	GZ6
RPOB2	0.0653497	GZ7
RPOB2	0.0429683	TH1
SMEE	0.000718207	TH2
SMEE	0.000510804	GZ2
SMEE	0.000637464	TH5
SMEE	0.00249895	GZ5
SMEE	0.00150111	GZ3
SMEE	0.00113174	GZ10
SMEE	0.00319089	GZ6
SMEE	0.000183578	GZ8
SMEE	0.000456756	GZ7
SMEE	0.000374911	CH2
SMEE	0.00173158	CH1
SMEE	0.000273064	GZ4
SMEE	0.000547539	GZ9
SMEE	0.000182543	TH1
SMEE	0.0015261	GZ1
STREPTOMYCIN_RESISTANCE_PROTEIN	0.00226472	GZ3
STREPTOMYCIN_RESISTANCE_PROTEIN	0.017043	GZ6
STREPTOMYCIN_RESISTANCE_PROTEIN	0.00460883	CH2
STREPTOMYCIN_RESISTANCE_PROTEIN	0.006912	GZ5
STREPTOMYCIN_RESISTANCE_PROTEIN	0.0095401	GZ10
STREPTOMYCIN_RESISTANCE_PROTEIN	0.00498007	CH5
STREPTOMYCIN_RESISTANCE_PROTEIN	0.000469014	GZ1
STREPTOMYCIN_RESISTANCE_PROTEIN	0.00654578	GZ4
STREPTOMYCIN_RESISTANCE_PROTEIN	0.0154508	TH2
STREPTOMYCIN_RESISTANCE_PROTEIN	0.00875171	TH1
STREPTOMYCIN_RESISTANCE_PROTEIN	0.00312834	GZ7
STREPTOMYCIN_RESISTANCE_PROTEIN	0.0088013	GZ8
STREPTOMYCIN_RESISTANCE_PROTEIN	0.0164565	TH5
STREPTOMYCIN_RESISTANCE_PROTEIN	0.00605788	GZ9
STREPTOMYCIN_RESISTANCE_PROTEIN	0.000753526	GZ2
STREPTOMYCIN_RESISTANCE_PROTEIN	0.00638598	CH1
SUL1	0.0147583	TH1
SUL1	0.0185645	GZ4
SUL1	0.00734808	CH2
SUL1	0.0241459	GZ9
SUL1	0.0392222	GZ6
SUL1	0.0143875	GZ7
SUL1	0.00677016	GZ3
SUL1	0.0189153	TH2
SUL1	0.00520643	CH1
SUL1	0.018741	TH5
SUL1	0.0196069	GZ10
SUL1	0.00257046	GZ1
SUL1	0.00165416	CH5
SUL1	0.016071	GZ5
SUL1	0.00337889	GZ2
SUL1	0.0195643	GZ8
TAEA	0.00162047	GZ8
TAEA	0.00131475	GZ4
TAEA	0.000757932	CH1
TAEA	0.00131169	GZ2
TAEA	0.00194611	GZ10
TAEA	0.00211911	GZ6
TAEA	0.00100267	GZ5
TAEA	0.00160456	CH2
TAEA	0.000585941	TH1
TAEA	0.000768452	TH2
TAEA	0.00272281	GZ7
TAEA	0.000306162	GZ1
TAEA	0.000985574	GZ3
TAEA	0.00307568	GZ9
TAEA	0.00153464	TH5
TET(33)	0.0032578	TH5
TET(33)	0.00122047	GZ3
TET(33)	0.00287401	CH2
TET(33)	0.000162484	GZ1
TET(33)	0.00159638	GZ5
TET(33)	0.00209867	GZ9
TET(33)	0.00489393	TH2
TET(33)	0.00230038	CH5
TET(33)	0.00627979	GZ4
TET(33)	0.00846918	GZ10
TET(33)	0.00350142	GZ7
TET(33)	0.00373159	TH1
TET(33)	0.00241346	CH1
TET(33)	0.0106841	GZ6
TET(33)	0.00398729	GZ8
TET(33)	0.00026105	GZ2
TET(K)	0.00958995	GZ4
TET(K)	0.00603126	GZ8
TET(K)	0.007944	TH5
TET(K)	0.00824236	GZ10
TET(K)	0.0111108	GZ2
TET(K)	0.0521051	GZ6
TET(K)	0.000713348	CH1
TET(K)	0.0034012	GZ3
TET(K)	0.00206983	GZ7
TET(K)	0.00339789	CH2
TET(K)	0.00537687	TH1
TET(K)	0.00515315	TH2
TET(K)	0.00345783	GZ1
TET(K)	0.00849317	GZ5
TET(K)	0.00558275	GZ9
TET32	0.000444202	GZ3
TET32	0.00155855	TH2
TET32	0.000530993	GZ7
TET32	0.000746951	GZ8
TET32	0.000445571	GZ9
TET32	0.000888845	GZ4
TET32	0.000891291	TH1
TET32	0.000103491	GZ1
TET32	0.000789409	GZ10
TET32	0.000610184	CH2
TET32	0.000332542	GZ2
TET32	0.000508394	GZ5
TET32	0.00286527	GZ6
TET32	0.00155625	TH5
TET32	0.000512405	CH1
TETA	0.00463176	GZ6
TETA	0.00552469	TH5
TETA	0.00154725	CH2
TETA	0.00361609	TH1
TETA	0.00340292	GZ10
TETA	0.0047331	GZ4
TETA	0.00779591	GZ9
TETA	0.00618788	GZ5
TETA	0.00350814	CH1
TETA	0.00388598	GZ3
TETA	0.00385324	TH2
TETA	0.00784206	GZ2
TETA	0.00295472	GZ8
TETA	0.00727081	GZ7
TETA	0.00222918	CH5
TETA	0.00409382	GZ1
TETA(48)	0.00455371	GZ4
TETA(48)	0.000362942	TH2
TETA(48)	0.000954596	CH1
TETA(48)	0.00378919	CH2
TETA(48)	0.00266896	GZ6
TETA(48)	0.0110793	GZ7
TETA(48)	0.0132358	GZ10
TETA(48)	0.00387439	TH1
TETA(48)	0.000620653	GZ3
TETA(48)	0.00306141	GZ8
TETA(48)	0.00568275	GZ5
TETA(48)	0.00247807	GZ2
TETA(48)	0.00166018	GZ9
TETA(48)	0.000966418	TH5
TETA(48)	0.000385603	GZ1
TETL	0.0394765	GZ6
TETL	0.0114385	CH1
TETL	0.0161752	CH2
TETL	0.024463	TH2
TETL	0.041978	TH5
TETL	0.0141731	GZ8
TETL	0.0190906	GZ10
TETL	0.0211364	GZ9
TETL	0.0170516	GZ4
TETL	0.000695942	GZ2
TETL	0.000866345	GZ1
TETL	0.0156048	GZ5
TETL	0.00533404	GZ7
TETL	0.00526787	GZ3
TETL	0.0145078	TH1
TETL	0.0163538	CH5
TETM	0.00626571	GZ7
TETM	0.00219778	CH5
TETM	0.00632989	GZ3
TETM	0.00512405	CH1
TETM	0.0217875	TH5
TETM	0.0282946	GZ6
TETM	0.00569505	CH2
TETM	0.0139462	GZ10
TETM	0.0106661	GZ4
TETM	0.0111847	GZ5
TETM	0.00282661	GZ2
TETM	0.0112043	GZ8
TETM	0.0160406	GZ9
TETM	0.0148062	TH2
TETM	0.00382918	GZ1
TETM	0.0098042	TH1
TETP	0.000617431	CH2
TETP	0.00483569	GZ7
TETP	0.00236559	TH2
TETP	0.00259605	GZ10
TETP	0.0101444	GZ9
TETP	0.00349981	CH1
TETP	0.00111194	CH5
TETP	0.00125665	GZ1
TETP	0.00405844	TH1
TETP	0.00181397	GZ8
TETP	0.00551157	TH5
TETP	0.00168554	GZ3
TETP	0.000757106	GZ2
TETP	0.0027181	GZ6
TETP	0.00303548	GZ4
TETQ	0.000864494	GZ4
TETQ	0.00231166	TH1
TETQ	0.00203416	GZ8
TETQ	0.0014834	GZ5
TETQ	0.00115167	GZ10
TETQ	0.00322099	GZ1
TETQ	0.0014951	CH1
TETQ	0.00568444	TH2
TETQ	0.00145544	GZ2
TETQ	0.00142504	CH5
TETQ	0.00486037	GZ3
TETQ	0.00857715	TH5
TETQ	0.00216907	GZ7
TETQ	0.00257169	CH2
TETQ	0.00173346	GZ9
TETQ	0.00470268	GZ6
TETW	0.010715	TH2
TETW	0.00813431	GZ5
TETW	0.0170126	GZ6
TETW	0.0243813	TH5
TETW	0.0075256	CH2
TETW	0.00371695	GZ7
TETW	0.0103984	TH1
TETW	0.00186284	GZ1
TETW	0.0103939	GZ10
TETW	0.00688514	GZ3
TETW	0.00672256	GZ8
TETW	0.00555528	GZ4
TETW	0.00384303	CH1
TETW	0.00182898	GZ2
TETW	0.0077975	GZ9
TETW	0.00512815	CH5
TETX	0.000673415	CH2
TETX	0.00165454	GZ3
TETX	0.00127238	CH1
TETX	0.100033	GZ7
TETX	0.00827653	GZ10
TETX	0.000550504	GZ2
TETX	0.0171944	GZ6
TETX	0.00344278	TH1
TETX	0.00252485	GZ5
TETX	0.0143835	GZ9
TETX	0.00420421	GZ8
TETX	0.0042938	TH5
TETX	0.00741775	TH2
TETX	0.00121276	CH5
TETX	0.00331072	GZ4
TETX	0.000513971	GZ1
TRANSCRIPTIONAL_REGULATORY_PROTEIN_CPXR_CPXR	0.00616046	GZ10
TRANSCRIPTIONAL_REGULATORY_PROTEIN_CPXR_CPXR	0.00550562	GZ3
TRANSCRIPTIONAL_REGULATORY_PROTEIN_CPXR_CPXR	0.00503758	GZ2
TRANSCRIPTIONAL_REGULATORY_PROTEIN_CPXR_CPXR	0.00490978	TH1
TRANSCRIPTIONAL_REGULATORY_PROTEIN_CPXR_CPXR	0.0100889	CH5
TRANSCRIPTIONAL_REGULATORY_PROTEIN_CPXR_CPXR	0.00526507	GZ7
TRANSCRIPTIONAL_REGULATORY_PROTEIN_CPXR_CPXR	0.00321955	TH2
TRANSCRIPTIONAL_REGULATORY_PROTEIN_CPXR_CPXR	0.0122724	GZ9
TRANSCRIPTIONAL_REGULATORY_PROTEIN_CPXR_CPXR	0.00443917	GZ6
TRANSCRIPTIONAL_REGULATORY_PROTEIN_CPXR_CPXR	0.0086408	GZ8
TRANSCRIPTIONAL_REGULATORY_PROTEIN_CPXR_CPXR	0.0345774	CH1
TRANSCRIPTIONAL_REGULATORY_PROTEIN_CPXR_CPXR	0.00168064	CH2
TRANSCRIPTIONAL_REGULATORY_PROTEIN_CPXR_CPXR	0.00370561	GZ1
TRANSCRIPTIONAL_REGULATORY_PROTEIN_CPXR_CPXR	0.0042864	TH5
TRANSCRIPTIONAL_REGULATORY_PROTEIN_CPXR_CPXR	0.00840165	GZ5
TRANSCRIPTIONAL_REGULATORY_PROTEIN_CPXR_CPXR	0.00734447	GZ4
TRIC	0.00135289	GZ6
TRIC	0.00188419	GZ2
TRIC	0.000841537	GZ9
TRIC	0.000940496	GZ8
TRIC	0.000858547	TH2
TRIC	0.000322588	CH1
TRIC	0.00106973	GZ7
TRIC	0.000326583	TH5
TRIC	0.000748157	TH1
TRIC	0.000640242	CH2
TRIC	0.000489389	GZ3
TRIC	0.000846998	GZ1
TRIC	0.00181863	GZ4
TRIC	0.00224044	GZ5
TRIC	0.00165659	GZ10
TRIC	0.00830176	CH5
TRUNCATED_PUTATIVE_RESPONSE_REGULATOR_ARLR	0.00302723	TH5
TRUNCATED_PUTATIVE_RESPONSE_REGULATOR_ARLR	0.0833431	GZ1
TRUNCATED_PUTATIVE_RESPONSE_REGULATOR_ARLR	0.0440673	GZ3
TRUNCATED_PUTATIVE_RESPONSE_REGULATOR_ARLR	0.00296679	GZ5
TRUNCATED_PUTATIVE_RESPONSE_REGULATOR_ARLR	0.00738977	TH2
TRUNCATED_PUTATIVE_RESPONSE_REGULATOR_ARLR	0.0017804	CH2
TRUNCATED_PUTATIVE_RESPONSE_REGULATOR_ARLR	0.00583533	GZ4
TRUNCATED_PUTATIVE_RESPONSE_REGULATOR_ARLR	0.0104504	GZ6
TRUNCATED_PUTATIVE_RESPONSE_REGULATOR_ARLR	0.00346749	TH1
TRUNCATED_PUTATIVE_RESPONSE_REGULATOR_ARLR	0.0596731	GZ2
TRUNCATED_PUTATIVE_RESPONSE_REGULATOR_ARLR	0.004648	GZ7
TRUNCATED_PUTATIVE_RESPONSE_REGULATOR_ARLR	0.0029902	CH1
TRUNCATED_PUTATIVE_RESPONSE_REGULATOR_ARLR	0.00767782	GZ10
TRUNCATED_PUTATIVE_RESPONSE_REGULATOR_ARLR	0.00653838	GZ8
TRUNCATED_PUTATIVE_RESPONSE_REGULATOR_ARLR	0.0084506	GZ9
UGD	0.00590476	GZ8
UGD	0.00603256	CH5
UGD	0.0224145	GZ6
UGD	0.00301475	CH2
UGD	0.00379747	CH1
UGD	0.0108846	GZ5
UGD	0.00577528	TH2
UGD	0.00391433	TH1
UGD	0.00807196	GZ9
UGD	0.00734576	GZ7
UGD	0.0148141	GZ3
UGD	0.0111063	TH5
UGD	0.0345995	GZ1
UGD	0.00975063	GZ10
UGD	0.0142725	GZ4
UGD	0.0309431	GZ2
VANR	0.00204422	CH5
VANR	0.00231025	GZ1
VANR	0.0061975	GZ3
VANR	0.00806074	GZ4
VANR	0.0086851	TH5
VANR	0.0062166	GZ9
VANR	0.0103717	GZ7
VANR	0.0129923	GZ6
VANR	0.00489259	TH2
VANR	0.0119186	CH2
VANR	0.00414508	TH1
VANR	0.00734254	GZ10
VANR	0.00428943	CH1
VANR	0.0060315	GZ2
VANR	0.008754	GZ8
VANR	0.00851172	GZ5
VANS	0.00254783	GZ9
VANS	0.000303628	GZ7
VANS	0.00329624	CH1
VANS	0.00103561	GZ1
VANS	0.000952974	GZ4
VANS	0.00290706	GZ5
VANS	0.00263313	GZ10
VANS	0.000713069	GZ2
VANS	0.000741569	TH5
VANS	0.00254825	TH1
VANS	0.00104726	CH5
VANS	0.00111125	GZ3
VANS	0.001536	GZ6
VANS	0.0025065	TH2
VANS	0.00377986	CH2
VANS	0.00192202	GZ8
AADA	0.00695978	GZ25
AADA	0.0134486	GZ24
AADA	0.030567	GZ15
AADA	0.00217459	GZ12
AADA	0.0322795	GZ22
AADA	0.00365509	CH4
AADA	0.00918331	TH3
AADA	0.0510488	GZ21
AADA	0.0348568	GZ16
AADA	0.0167848	GZ13
AADA	0.0370846	TH4
AADA	0.00465373	CH3
AADA	0.0313055	GZ14
AADD	0.0994114	GZ21
AADD	0.0127746	GZ13
AADD	0.00696586	CH4
AADD	0.0147533	TH3
AADD	0.0185618	GZ15
AADD	0.0362345	GZ16
AADD	0.028475	GZ14
AADD	0.000968805	GZ12
AADD	0.0429422	TH4
AADD	0.00552877	CH3
AADD	0.0135566	GZ24
AADD	0.00378969	GZ25
AADD	0.0221705	GZ22
AADE	0.0189283	CH4
AADE	0.105745	GZ21
AADE	0.0345966	GZ24
AADE	0.00344736	GZ12
AADE	0.0239479	GZ13
AADE	0.039806	GZ14
AADE	0.0062709	CH3
AADE	0.120333	TH4
AADE	0.0630062	GZ22
AADE	0.0125044	GZ25
AADE	0.0604664	GZ16
AADE	0.0426524	GZ15
AADE	0.0333516	TH3
ABCA	0.00678621	GZ13
ABCA	0.00419204	GZ12
ABCA	0.00527166	TH4
ABCA	0.00871602	GZ15
ABCA	0.00716489	CH3
ABCA	0.0106642	GZ21
ABCA	0.00909617	GZ14
ABCA	0.00921639	GZ16
ABCA	0.00501152	GZ22
ABCA	0.000990488	GZ25
ABCA	0.00877048	TH3
ABCA	0.00121375	CH4
ABCA	0.00321102	GZ24
ACRB	0.00763871	GZ15
ACRB	0.00756512	GZ13
ACRB	0.0342545	GZ25
ACRB	0.00227387	GZ12
ACRB	0.00595689	CH3
ACRB	0.00621608	TH3
ACRB	0.00940457	GZ16
ACRB	0.00533172	TH4
ACRB	0.00738722	GZ21
ACRB	0.0102347	GZ24
ACRB	0.00765455	GZ14
ACRB	0.0032289	CH4
ACRB	0.00989319	GZ22
ACRD	0.000914508	GZ16
ACRD	0.000476216	TH4
ACRD	0.000460532	GZ15
ACRD	0.000172624	GZ21
ACRD	0.00159701	GZ25
ACRD	3.93937e-05	GZ12
ACRD	0.000423461	TH3
ACRD	0.000590131	CH3
ACRD	0.000456096	GZ13
ACRD	0.000950232	GZ22
ACRD	0.00118861	GZ24
ACRD	0.000909743	GZ14
ADEB	0.00120954	GZ21
ADEB	0.000998783	GZ15
ADEB	0.000834182	TH4
ADEB	0.00114134	GZ13
ADEB	0.00102431	GZ22
ADEB	0.000463943	CH4
ADEB	0.000421929	CH3
ADEB	0.00160359	GZ24
ADEB	0.000993404	GZ14
ADEB	0.00141954	GZ12
ADEB	0.00151441	GZ25
ADEB	0.00172907	GZ16
ADEB	0.00042387	TH3
ADEC	0.00065047	GZ25
ADEC	0.00235309	GZ13
ADEC	0.00374524	TH3
ADEC	0.00452533	GZ22
ADEC	0.00182865	GZ14
ADEC	0.00060972	GZ12
ADEC	0.000186404	CH3
ADEC	0.000341609	CH4
ADEC	0.00157271	GZ16
ADEC	0.00148546	GZ24
ADEC	0.000678852	GZ15
ADEC	0.00500153	TH4
ADEC	0.0030535	GZ21
ADEF	0.000756444	CH4
ADEF	0.00105225	GZ15
ADEF	0.00099501	GZ16
ADEF	0.000466323	TH4
ADEF	0.00126778	GZ21
ADEF	0.00171205	GZ13
ADEF	0.000495318	CH3
ADEF	0.00129577	GZ14
ADEF	0.000829328	TH3
ADEF	0.00481495	GZ25
ADEF	0.00135995	GZ22
ADEF	0.00173589	GZ12
ADEF	0.00141694	GZ24
ADEJ	0.00280163	TH3
ADEJ	0.000247893	CH3
ADEJ	0.00127419	GZ12
ADEJ	0.00275612	GZ14
ADEJ	0.00580316	GZ22
ADEJ	0.00201842	GZ25
ADEJ	0.0018808	GZ15
ADEJ	0.00374832	GZ24
ADEJ	0.00121145	CH4
ADEJ	0.00223521	GZ13
ADEJ	0.00169312	GZ16
ADEJ	0.00595123	TH4
ADEJ	0.00397615	GZ21
AMRB	0.000902778	GZ14
AMRB	0.00021011	TH3
AMRB	0.000613262	CH4
AMRB	0.000452604	GZ13
AMRB	0.00101549	GZ22
AMRB	0.000770862	GZ21
AMRB	0.000585613	CH3
AMRB	0.000820529	GZ24
AMRB	0.00117276	GZ12
AMRB	0.00150137	GZ25
AMRB	0.00110917	GZ16
AMRB	0.000533175	GZ15
AMRB	0.00047257	TH4
ANT(9)-I	0.0110421	GZ13
ANT(9)-I	0.0360289	TH4
ANT(9)-I	0.0356705	GZ16
ANT(9)-I	0.0235379	GZ15
ANT(9)-I	0.00158954	GZ12
ANT(9)-I	0.156025	GZ21
ANT(9)-I	0.0061048	GZ25
ANT(9)-I	0.0323213	GZ24
ANT(9)-I	0.0136694	TH3
ANT(9)-I	0.0266969	GZ14
ANT(9)-I	0.00510255	CH3
ANT(9)-I	0.00685744	CH4
ANT(9)-I	0.0371623	GZ22
ANTIBIOTIC_RESISTANCE_RRNA_ADENINE_METHYLTRANSFERASE	0.00125249	CH3
ANTIBIOTIC_RESISTANCE_RRNA_ADENINE_METHYLTRANSFERASE	0.00566212	TH3
ANTIBIOTIC_RESISTANCE_RRNA_ADENINE_METHYLTRANSFERASE	0.00229534	CH4
ANTIBIOTIC_RESISTANCE_RRNA_ADENINE_METHYLTRANSFERASE	0.000351157	GZ12
ANTIBIOTIC_RESISTANCE_RRNA_ADENINE_METHYLTRANSFERASE	0.00429153	GZ13
ANTIBIOTIC_RESISTANCE_RRNA_ADENINE_METHYLTRANSFERASE	0.0115111	GZ22
ANTIBIOTIC_RESISTANCE_RRNA_ADENINE_METHYLTRANSFERASE	0.0144924	GZ16
ANTIBIOTIC_RESISTANCE_RRNA_ADENINE_METHYLTRANSFERASE	0.00957881	GZ15
ANTIBIOTIC_RESISTANCE_RRNA_ADENINE_METHYLTRANSFERASE	0.00174825	GZ25
ANTIBIOTIC_RESISTANCE_RRNA_ADENINE_METHYLTRANSFERASE	0.0110584	GZ14
ANTIBIOTIC_RESISTANCE_RRNA_ADENINE_METHYLTRANSFERASE	0.00890621	GZ24
ANTIBIOTIC_RESISTANCE_RRNA_ADENINE_METHYLTRANSFERASE	0.0461633	GZ21
ANTIBIOTIC_RESISTANCE_RRNA_ADENINE_METHYLTRANSFERASE	0.0166263	TH4
APH(3''')-III	0.00985357	GZ13
APH(3''')-III	0.0238183	GZ15
APH(3''')-III	0.0565853	TH4
APH(3''')-III	0.0185172	GZ14
APH(3''')-III	0.0318702	GZ22
APH(3''')-III	0.00728249	CH4
APH(3''')-III	0.0154277	GZ24
APH(3''')-III	0.0583143	GZ21
APH(3''')-III	0.0399135	GZ16
APH(3''')-III	0.00827876	CH3
APH(3''')-III	0.0187129	TH3
APH(3''')-III	0.000928438	GZ12
APH(3''')-III	0.00412703	GZ25
APH(3')-I	0.00850711	TH3
APH(3')-I	0.0136714	GZ13
APH(3')-I	0.00161298	CH3
APH(3')-I	0.00472959	CH4
APH(3')-I	0.0165024	GZ22
APH(3')-I	0.00692132	GZ24
APH(3')-I	0.0118448	TH4
APH(3')-I	0.00195965	GZ12
APH(3')-I	0.00305553	GZ25
APH(3')-I	0.020147	GZ21
APH(3')-I	0.0120536	GZ16
APH(3')-I	0.00763645	GZ15
APH(3')-I	0.0079118	GZ14
APH(6)-I	0.0296109	GZ21
APH(6)-I	0.0143881	TH4
APH(6)-I	0.00376832	GZ25
APH(6)-I	0.00168934	GZ12
APH(6)-I	0.00262928	CH3
APH(6)-I	0.0179525	GZ22
APH(6)-I	0.0157986	GZ14
APH(6)-I	0.00949245	TH3
APH(6)-I	0.0106956	GZ16
APH(6)-I	0.0100758	GZ13
APH(6)-I	0.00866318	GZ24
APH(6)-I	0.0140638	GZ15
APH(6)-I	0.00120462	CH4
ARNA	0.00121684	GZ21
ARNA	0.00121684	GZ21
ARNA	0.00130546	TH4
ARNA	0.00130546	TH4
ARNA	0.000961877	GZ15
ARNA	0.000961877	GZ15
ARNA	0.0010305	GZ22
ARNA	0.0010305	GZ22
ARNA	0.00079236	CH3
ARNA	0.00079236	CH3
ARNA	0.0152733	GZ25
ARNA	0.0152733	GZ25
ARNA	0.000714458	GZ13
ARNA	0.000714458	GZ13
ARNA	0.00207284	GZ14
ARNA	0.00207284	GZ14
ARNA	0.0011142	GZ16
ARNA	0.0011142	GZ16
ARNA	0.000484033	CH4
ARNA	0.000484033	CH4
ARNA	0.00234763	GZ24
ARNA	0.00234763	GZ24
ARNA	0.00165834	TH3
ARNA	0.00165834	TH3
ARNA	0.000308544	GZ12
ARNA	0.000308544	GZ12
BACA	0.0312744	GZ12
BACA	0.0176938	TH3
BACA	0.032422	GZ16
BACA	0.0475396	GZ21
BACA	0.0343612	GZ13
BACA	0.0164323	CH4
BACA	0.0519211	GZ22
BACA	0.0649731	GZ25
BACA	0.0131296	CH3
BACA	0.0292163	GZ14
BACA	0.0343695	TH4
BACA	0.0533945	GZ24
BACA	0.0209922	GZ15
BAER	0.00197071	GZ13
BAER	0.00133512	CH4
BAER	0.00200966	GZ24
BAER	0.00126332	GZ22
BAER	0.0018297	TH3
BAER	0.000680854	GZ12
BAER	0.0118033	GZ25
BAER	0.000364265	CH3
BAER	0.000514412	TH4
BAER	0.000439048	GZ16
BAER	0.00265318	GZ15
BAER	0.000714699	GZ14
BAER	0.00111882	GZ21
BIFUNCTIONAL_AMINOGLYCOSIDE_N-ACETYLTRANSFERASE_AND_AMINOGLYCOSIDE_PHOSPHOTRANSFERASE	0.000665601	GZ12
BIFUNCTIONAL_AMINOGLYCOSIDE_N-ACETYLTRANSFERASE_AND_AMINOGLYCOSIDE_PHOSPHOTRANSFERASE	0.0178871	TH3
BIFUNCTIONAL_AMINOGLYCOSIDE_N-ACETYLTRANSFERASE_AND_AMINOGLYCOSIDE_PHOSPHOTRANSFERASE	0.0230299	GZ24
BIFUNCTIONAL_AMINOGLYCOSIDE_N-ACETYLTRANSFERASE_AND_AMINOGLYCOSIDE_PHOSPHOTRANSFERASE	0.0216128	GZ22
BIFUNCTIONAL_AMINOGLYCOSIDE_N-ACETYLTRANSFERASE_AND_AMINOGLYCOSIDE_PHOSPHOTRANSFERASE	0.00489455	CH4
BIFUNCTIONAL_AMINOGLYCOSIDE_N-ACETYLTRANSFERASE_AND_AMINOGLYCOSIDE_PHOSPHOTRANSFERASE	0.0133056	GZ16
BIFUNCTIONAL_AMINOGLYCOSIDE_N-ACETYLTRANSFERASE_AND_AMINOGLYCOSIDE_PHOSPHOTRANSFERASE	0.0603388	GZ21
BIFUNCTIONAL_AMINOGLYCOSIDE_N-ACETYLTRANSFERASE_AND_AMINOGLYCOSIDE_PHOSPHOTRANSFERASE	0.0387223	TH4
BIFUNCTIONAL_AMINOGLYCOSIDE_N-ACETYLTRANSFERASE_AND_AMINOGLYCOSIDE_PHOSPHOTRANSFERASE	0.00907809	GZ15
BIFUNCTIONAL_AMINOGLYCOSIDE_N-ACETYLTRANSFERASE_AND_AMINOGLYCOSIDE_PHOSPHOTRANSFERASE	0.00443803	GZ25
BIFUNCTIONAL_AMINOGLYCOSIDE_N-ACETYLTRANSFERASE_AND_AMINOGLYCOSIDE_PHOSPHOTRANSFERASE	0.00142442	CH3
BIFUNCTIONAL_AMINOGLYCOSIDE_N-ACETYLTRANSFERASE_AND_AMINOGLYCOSIDE_PHOSPHOTRANSFERASE	0.00802735	GZ13
BIFUNCTIONAL_AMINOGLYCOSIDE_N-ACETYLTRANSFERASE_AND_AMINOGLYCOSIDE_PHOSPHOTRANSFERASE	0.0137991	GZ14
BLEOMYCIN_RESISTANCE_PROTEIN	0.00685466	GZ13
BLEOMYCIN_RESISTANCE_PROTEIN	0.00458137	GZ16
BLEOMYCIN_RESISTANCE_PROTEIN	0.00285077	CH3
BLEOMYCIN_RESISTANCE_PROTEIN	0.00596643	TH3
BLEOMYCIN_RESISTANCE_PROTEIN	0.00932216	GZ14
BLEOMYCIN_RESISTANCE_PROTEIN	0.00346067	GZ15
BLEOMYCIN_RESISTANCE_PROTEIN	0.00116502	GZ24
BLEOMYCIN_RESISTANCE_PROTEIN	0.0052244	CH4
BLEOMYCIN_RESISTANCE_PROTEIN	0.000888071	GZ12
BLEOMYCIN_RESISTANCE_PROTEIN	0.00988686	GZ22
BLEOMYCIN_RESISTANCE_PROTEIN	0.00189485	GZ25
BLEOMYCIN_RESISTANCE_PROTEIN	0.0120775	TH4
BLEOMYCIN_RESISTANCE_PROTEIN	0.0184849	GZ21
CAT_CHLORAMPHENICOL_ACETYLTRANSFERASE	0.0127426	GZ16
CAT_CHLORAMPHENICOL_ACETYLTRANSFERASE	0.00149037	CH4
CAT_CHLORAMPHENICOL_ACETYLTRANSFERASE	0.00586631	GZ13
CAT_CHLORAMPHENICOL_ACETYLTRANSFERASE	0.0333044	GZ21
CAT_CHLORAMPHENICOL_ACETYLTRANSFERASE	0.0264145	TH4
CAT_CHLORAMPHENICOL_ACETYLTRANSFERASE	0.00814464	GZ15
CAT_CHLORAMPHENICOL_ACETYLTRANSFERASE	0.0229161	GZ22
CAT_CHLORAMPHENICOL_ACETYLTRANSFERASE	0.0142972	TH3
CAT_CHLORAMPHENICOL_ACETYLTRANSFERASE	0.00475015	GZ12
CAT_CHLORAMPHENICOL_ACETYLTRANSFERASE	0.00638243	GZ14
CAT_CHLORAMPHENICOL_ACETYLTRANSFERASE	0.0167004	GZ24
CAT_CHLORAMPHENICOL_ACETYLTRANSFERASE	0.00385139	GZ25
CAT_CHLORAMPHENICOL_ACETYLTRANSFERASE	0.00325297	CH3
CEOB	0.00103421	GZ12
CEOB	0.00171603	CH4
CEOB	0.000939274	GZ24
CEOB	0.000751582	GZ14
CEOB	0.00407383	GZ25
CEOB	0.000620022	GZ15
CEOB	0.00138161	GZ13
CEOB	0.000590452	GZ22
CEOB	0.00153902	GZ16
CEOB	0.00106896	TH3
CEOB	0.000936378	CH3
CEOB	0.000174305	GZ21
CEOB	0.000601066	TH4
CHLORAMPHENICOL_AND_FLORFENICOL_EXPORTER	0.00778477	GZ24
CHLORAMPHENICOL_AND_FLORFENICOL_EXPORTER	0.00713606	GZ13
CHLORAMPHENICOL_AND_FLORFENICOL_EXPORTER	0.00055215	CH3
CHLORAMPHENICOL_AND_FLORFENICOL_EXPORTER	0.0108699	GZ16
CHLORAMPHENICOL_AND_FLORFENICOL_EXPORTER	0.00670277	GZ15
CHLORAMPHENICOL_AND_FLORFENICOL_EXPORTER	0.0114896	GZ22
CHLORAMPHENICOL_AND_FLORFENICOL_EXPORTER	0.00600914	TH3
CHLORAMPHENICOL_AND_FLORFENICOL_EXPORTER	0.00220201	GZ25
CHLORAMPHENICOL_AND_FLORFENICOL_EXPORTER	0.0174142	TH4
CHLORAMPHENICOL_AND_FLORFENICOL_EXPORTER	0.00686111	GZ14
CHLORAMPHENICOL_AND_FLORFENICOL_EXPORTER	0.00269835	CH4
CHLORAMPHENICOL_AND_FLORFENICOL_EXPORTER	0.0350485	GZ21
CHLORAMPHENICOL_AND_FLORFENICOL_EXPORTER	0.000688021	GZ12
CHLORAMPHENICOL_EXPORTER	0.005734	CH4
CHLORAMPHENICOL_EXPORTER	0.0132003	GZ24
CHLORAMPHENICOL_EXPORTER	0.0415278	GZ14
CHLORAMPHENICOL_EXPORTER	0.0170934	GZ13
CHLORAMPHENICOL_EXPORTER	0.00752354	GZ25
CHLORAMPHENICOL_EXPORTER	0.0501633	TH4
CHLORAMPHENICOL_EXPORTER	0.00180606	GZ12
CHLORAMPHENICOL_EXPORTER	0.0310003	GZ15
CHLORAMPHENICOL_EXPORTER	0.0731119	GZ21
CHLORAMPHENICOL_EXPORTER	0.0406922	GZ22
CHLORAMPHENICOL_EXPORTER	0.00791414	CH3
CHLORAMPHENICOL_EXPORTER	0.0228809	TH3
CHLORAMPHENICOL_EXPORTER	0.04836	GZ16
CLASS_A	0.00357272	GZ24
CLASS_A	0.00907884	CH4
CLASS_A	0.00775715	GZ21
CLASS_A	0.00534989	TH4
CLASS_A	0.00318381	GZ15
CLASS_A	0.00203989	CH3
CLASS_A	0.0028588	GZ14
CLASS_A	0.00109782	TH3
CLASS_A	0.00597106	GZ16
CLASS_A	0.00732726	GZ22
CLASS_A	0.00653722	GZ25
CLASS_A	0.00966813	GZ12
CLASS_A	0.00262762	GZ13
CPXA	0.00026817	GZ12
CPXA	0.000995177	GZ22
CPXA	0.0148768	GZ25
CPXA	0.000573897	CH3
CPXA	0.00103495	GZ13
CPXA	0.00225201	GZ14
CPXA	0.0016209	TH4
CPXA	0.00156752	GZ15
CPXA	0.00092229	GZ16
CPXA	0.00176269	GZ21
CPXA	0.00328346	GZ24
CPXA	0.000960895	TH3
EFRB	0.000966008	CH3
EFRB	0.0037088	GZ21
EFRB	0.00203757	GZ16
EFRB	0.000947668	GZ14
EFRB	0.00443361	TH4
EFRB	0.00108352	GZ25
EFRB	0.00108879	GZ13
EFRB	0.000879507	GZ15
EFRB	0.00221291	CH4
EFRB	0.00135419	GZ12
EFRB	0.00121306	TH3
EFRB	0.00414515	GZ24
EFRB	0.00376902	GZ22
EMRA	0.00206551	GZ21
EMRA	0.00213793	GZ22
EMRA	0.000733228	GZ12
EMRA	0.00123242	CH4
EMRA	0.00142863	GZ15
EMRA	0.0165386	GZ25
EMRA	0.00202125	GZ13
EMRA	0.00216147	GZ16
EMRA	0.000633123	TH4
EMRA	0.00153935	GZ14
EMRA	0.000896653	CH3
EMRA	0.00253344	TH3
EMRA	0.00206118	GZ24
EMRB	0.00602827	TH4
EMRB	0.00167508	GZ14
EMRB	0.0048855	GZ22
EMRB	0.00267545	GZ16
EMRB	0.0023319	GZ15
EMRB	0.0048148	GZ24
EMRB	0.00200151	GZ13
EMRB	0.0512423	GZ25
EMRB	0.0034307	TH3
EMRB	0.00174816	GZ21
EMRB	0.000718089	GZ12
EMRB	0.00119525	CH3
EMRB-QACA_FAMILY_MAJOR_FACILITATOR_TRANSPORTER	0.00410674	TH4
EMRB-QACA_FAMILY_MAJOR_FACILITATOR_TRANSPORTER	0.00930412	GZ21
EMRB-QACA_FAMILY_MAJOR_FACILITATOR_TRANSPORTER	0.000849299	GZ12
EMRB-QACA_FAMILY_MAJOR_FACILITATOR_TRANSPORTER	0.00091295	TH3
EMRB-QACA_FAMILY_MAJOR_FACILITATOR_TRANSPORTER	0.00262216	GZ13
EMRB-QACA_FAMILY_MAJOR_FACILITATOR_TRANSPORTER	0.00328602	GZ16
EMRB-QACA_FAMILY_MAJOR_FACILITATOR_TRANSPORTER	0.0023167	GZ15
EMRB-QACA_FAMILY_MAJOR_FACILITATOR_TRANSPORTER	0.00133235	CH4
EMRB-QACA_FAMILY_MAJOR_FACILITATOR_TRANSPORTER	0.00196134	GZ14
EMRB-QACA_FAMILY_MAJOR_FACILITATOR_TRANSPORTER	0.00457002	GZ22
EMRB-QACA_FAMILY_MAJOR_FACILITATOR_TRANSPORTER	0.000634242	GZ25
EMRB-QACA_FAMILY_MAJOR_FACILITATOR_TRANSPORTER	0.00534794	GZ24
ERM(TR)	0.00663004	GZ21
ERM(TR)	0.00529292	GZ24
ERM(TR)	0.000336224	GZ12
ERM(TR)	0.00131864	CH4
ERM(TR)	0.00194638	GZ13
ERM(TR)	0.00180712	TH3
ERM(TR)	0.00711286	TH4
ERM(TR)	0.0028235	GZ14
ERM(TR)	0.000719537	CH3
ERM(TR)	0.00107609	GZ25
ERM(TR)	0.00436704	GZ22
ERM(TR)	0.00163776	GZ15
ERM(TR)	0.00260177	GZ16
ERMA	0.00111648	CH4
ERMA	0.00440578	GZ16
ERMA	0.00713094	GZ22
ERMA	0.00318889	GZ25
ERMA	0.00249602	GZ15
ERMA	0.00156573	GZ12
ERMA	0.00612027	TH3
ERMA	0.00247198	GZ13
ERMA	0.00952311	GZ24
ERMA	0.00478126	GZ14
ERMA	0.00989392	TH4
ERMA	0.0024369	CH3
ERMA	0.0152814	GZ21
ERMB	0.0209137	GZ13
ERMB	0.0282297	TH3
ERMB	0.0347621	GZ15
ERMB	0.00392515	CH3
ERMB	0.00711534	GZ25
ERMB	0.010463	CH4
ERMB	0.082138	TH4
ERMB	0.00266784	GZ12
ERMB	0.043869	GZ16
ERMB	0.0547611	GZ22
ERMB	0.0339555	GZ14
ERMB	0.0371855	GZ24
ERMB	0.112521	GZ21
ERMC	0.00318104	GZ12
ERMC	0.0453553	GZ22
ERMC	0.00607283	GZ25
ERMC	0.131324	GZ21
ERMC	0.0145381	GZ13
ERMC	0.0170972	TH3
ERMC	0.0189202	GZ15
ERMC	0.0246155	GZ16
ERMC	0.0189805	GZ14
ERMC	0.0627414	TH4
ERMC	0.0373379	GZ24
ERMC	0.0196985	CH4
ERMC	0.00609099	CH3
ERMT	0.0445262	TH4
ERMT	0.0260948	GZ22
ERMT	0.0184493	GZ24
ERMT	0.0188969	TH3
ERMT	0.0198651	GZ16
ERMT	0.00328309	CH4
ERMT	0.000669693	GZ12
ERMT	0.00286635	CH3
ERMT	0.0876715	GZ21
ERMT	0.0127222	GZ15
ERMT	0.0175746	GZ14
ERMT	0.00464393	GZ25
ERMT	0.00936897	GZ13
FLOR	0.006868	GZ21
FLOR	0.00658089	GZ14
FLOR	0.000793143	CH4
FLOR	0.000202234	GZ12
FLOR	0.0100845	TH4
FLOR	0.002589	GZ25
FLOR	0.000649186	CH3
FLOR	0.00448777	GZ13
FLOR	0.00271738	TH3
FLOR	0.0108821	GZ22
FLOR	0.00543867	GZ24
FLOR	0.00531949	GZ15
FLOR	0.00286903	GZ16
FOSB	0.0096985	GZ12
FOSB	0.00793957	GZ13
FOSB	0.0126368	TH3
FOSB	0.0159194	GZ16
FOSB	0.00858943	GZ15
FOSB	0.0676121	GZ21
FOSB	0.0250847	GZ22
FOSB	0.0185062	GZ24
[truncated: 731 more rows]
