# Supplementary material for: Inhalable antibiotic resistomes emitted from hospitals: metagenomic insights into bacterial hosts, clinical relevance, and environmental risks
Source: Microbiome. 2022 Jan 27;10:19. doi: 10.1186/s40168-021-01197-5 (PMC8796446; doi:10.1186/s40168-021-01197-5)
Supplement: Supplementary file 4 — Additional file 3. Supporting data list 2. Compositions and relative abundance of the bacterial community in hospital and urban air PM2.5 samples. [file 40168_2021_1197_MOESM3_ESM.xlsx]

## Sheet: Sheet1
Clade	id	ReAb	Group	Site	Season	TaxLevel
k__Bacteria	2	99.8851	Urban	CH1	Summer	1
k__Eukaryota	2759	0.1149	Urban	CH1	Summer	1
k__Bacteria|p__Proteobacteria	2|1224	91.0767	Urban	CH1	Summer	2
k__Bacteria|p__Actinobacteria	2|201174	6.92722	Urban	CH1	Summer	2
k__Bacteria|p__Firmicutes	2|1239	1.35805	Urban	CH1	Summer	2
k__Bacteria|p__Deinococcus_Thermus	2|1297	0.32677	Urban	CH1	Summer	2
k__Bacteria|p__Cyanobacteria	2|1117	0.19631	Urban	CH1	Summer	2
k__Eukaryota|p__Basidiomycota	2759|5204	0.1149	Urban	CH1	Summer	2
k__Bacteria|p__Proteobacteria|c__Gammaproteobacteria	2|1224|1236	84.5768	Urban	CH1	Summer	3
k__Bacteria|p__Actinobacteria|c__Actinobacteria	2|201174|1760	6.92722	Urban	CH1	Summer	3
k__Bacteria|p__Proteobacteria|c__Betaproteobacteria	2|1224|28216	5.63911	Urban	CH1	Summer	3
k__Bacteria|p__Firmicutes|c__Bacilli	2|1239|91061	0.87548	Urban	CH1	Summer	3
k__Bacteria|p__Proteobacteria|c__Alphaproteobacteria	2|1224|28211	0.86085	Urban	CH1	Summer	3
k__Bacteria|p__Firmicutes|c__Erysipelotrichia	2|1239|526524	0.48257	Urban	CH1	Summer	3
k__Bacteria|p__Cyanobacteria|c__Cyanobacteria_unclassified	2|1117|	0.19631	Urban	CH1	Summer	2
k__Eukaryota|p__Basidiomycota|c__Malasseziomycetes	2759|5204|1538075	0.1149	Urban	CH1	Summer	3
k__Bacteria|p__Proteobacteria|c__Gammaproteobacteria|o__Enterobacterales	2|1224|1236|91347	83.3043	Urban	CH1	Summer	4
k__Bacteria|p__Proteobacteria|c__Betaproteobacteria|o__Burkholderiales	2|1224|28216|80840	5.63911	Urban	CH1	Summer	4
k__Bacteria|p__Actinobacteria|c__Actinobacteria|o__Propionibacteriales	2|201174|1760|85009	5.2336	Urban	CH1	Summer	4
k__Bacteria|p__Actinobacteria|c__Actinobacteria|o__Corynebacteriales	2|201174|1760|85007	1.56877	Urban	CH1	Summer	4
k__Bacteria|p__Proteobacteria|c__Gammaproteobacteria|o__Pseudomonadales	2|1224|1236|72274	1.27247	Urban	CH1	Summer	4
k__Bacteria|p__Proteobacteria|c__Alphaproteobacteria|o__Rhodobacterales	2|1224|28211|204455	0.86085	Urban	CH1	Summer	4
k__Bacteria|p__Firmicutes|c__Bacilli|o__Bacillales	2|1239|91061|1385	0.85265	Urban	CH1	Summer	4
k__Bacteria|p__Firmicutes|c__Erysipelotrichia|o__Erysipelotrichales	2|1239|526524|526525	0.48257	Urban	CH1	Summer	4
k__Bacteria|p__Cyanobacteria|c__Cyanobacteria_unclassified|o__Chroococcidiopsidales	2|1117||1890505	0.19631	Urban	CH1	Summer	4
k__Bacteria|p__Actinobacteria|c__Actinobacteria|o__Micrococcales	2|201174|1760|85006	0.12486	Urban	CH1	Summer	4
k__Eukaryota|p__Basidiomycota|c__Malasseziomycetes|o__Malasseziales	2759|5204|1538075|162474	0.1149	Urban	CH1	Summer	4
k__Bacteria|p__Firmicutes|c__Bacilli|o__Lactobacillales	2|1239|91061|186826	0.02283	Urban	CH1	Summer	4
k__Bacteria|p__Proteobacteria|c__Gammaproteobacteria|o__Enterobacterales|f__Erwiniaceae	2|1224|1236|91347|1903409	83.3043	Urban	CH1	Summer	5
k__Bacteria|p__Proteobacteria|c__Betaproteobacteria|o__Burkholderiales|f__Burkholderiaceae	2|1224|28216|80840|119060	5.63911	Urban	CH1	Summer	5
k__Bacteria|p__Actinobacteria|c__Actinobacteria|o__Propionibacteriales|f__Propionibacteriaceae	2|201174|1760|85009|31957	5.2336	Urban	CH1	Summer	5
k__Bacteria|p__Actinobacteria|c__Actinobacteria|o__Corynebacteriales|f__Corynebacteriaceae	2|201174|1760|85007|1653	1.56877	Urban	CH1	Summer	5
k__Bacteria|p__Proteobacteria|c__Gammaproteobacteria|o__Pseudomonadales|f__Moraxellaceae	2|1224|1236|72274|468	1.27247	Urban	CH1	Summer	5
k__Bacteria|p__Proteobacteria|c__Alphaproteobacteria|o__Rhodobacterales|f__Rhodobacteraceae	2|1224|28211|204455|31989	0.86085	Urban	CH1	Summer	5
k__Bacteria|p__Firmicutes|c__Bacilli|o__Bacillales|f__Staphylococcaceae	2|1239|91061|1385|90964	0.54732	Urban	CH1	Summer	5
k__Bacteria|p__Firmicutes|c__Erysipelotrichia|o__Erysipelotrichales|f__Erysipelotrichaceae	2|1239|526524|526525|128827	0.48257	Urban	CH1	Summer	5
k__Bacteria|p__Firmicutes|c__Bacilli|o__Bacillales|f__Bacillaceae	2|1239|91061|1385|186817	0.30533	Urban	CH1	Summer	5
k__Bacteria|p__Cyanobacteria|c__Cyanobacteria_unclassified|o__Chroococcidiopsidales|f__Chroococcidiopsidaceae	2|1117||1890505|1890528	0.19631	Urban	CH1	Summer	5
k__Bacteria|p__Actinobacteria|c__Actinobacteria|o__Micrococcales|f__Micrococcaceae	2|201174|1760|85006|1268	0.12486	Urban	CH1	Summer	5
k__Eukaryota|p__Basidiomycota|c__Malasseziomycetes|o__Malasseziales|f__Malasseziaceae	2759|5204|1538075|162474|742845	0.1149	Urban	CH1	Summer	5
k__Bacteria|p__Firmicutes|c__Bacilli|o__Lactobacillales|f__Lactobacillaceae	2|1239|91061|186826|33958	0.02283	Urban	CH1	Summer	5
k__Bacteria|p__Proteobacteria|c__Gammaproteobacteria|o__Enterobacterales|f__Erwiniaceae|g__Pantoea	2|1224|1236|91347|1903409|53335	83.3043	Urban	CH1	Summer	6
k__Bacteria|p__Proteobacteria|c__Betaproteobacteria|o__Burkholderiales|f__Burkholderiaceae|g__Ralstonia	2|1224|28216|80840|119060|48736	5.28067	Urban	CH1	Summer	6
k__Bacteria|p__Actinobacteria|c__Actinobacteria|o__Propionibacteriales|f__Propionibacteriaceae|g__Cutibacterium	2|201174|1760|85009|31957|1912216	5.2336	Urban	CH1	Summer	6
k__Bacteria|p__Actinobacteria|c__Actinobacteria|o__Corynebacteriales|f__Corynebacteriaceae|g__Corynebacterium	2|201174|1760|85007|1653|1716	1.56877	Urban	CH1	Summer	6
k__Bacteria|p__Proteobacteria|c__Gammaproteobacteria|o__Pseudomonadales|f__Moraxellaceae|g__Acinetobacter	2|1224|1236|72274|468|469	0.98532	Urban	CH1	Summer	6
k__Bacteria|p__Proteobacteria|c__Alphaproteobacteria|o__Rhodobacterales|f__Rhodobacteraceae|g__Paracoccus	2|1224|28211|204455|31989|265	0.86085	Urban	CH1	Summer	6
k__Bacteria|p__Firmicutes|c__Bacilli|o__Bacillales|f__Staphylococcaceae|g__Staphylococcus	2|1239|91061|1385|90964|1279	0.54732	Urban	CH1	Summer	6
k__Bacteria|p__Firmicutes|c__Erysipelotrichia|o__Erysipelotrichales|f__Erysipelotrichaceae|g__Turicibacter	2|1239|526524|526525|128827|191303	0.48257	Urban	CH1	Summer	6
k__Bacteria|p__Proteobacteria|c__Betaproteobacteria|o__Burkholderiales|f__Burkholderiaceae|g__Paraburkholderia	2|1224|28216|80840|119060|1822464	0.35844	Urban	CH1	Summer	6
k__Bacteria|p__Firmicutes|c__Bacilli|o__Bacillales|f__Bacillaceae|g__Bacillus	2|1239|91061|1385|186817|1386	0.30533	Urban	CH1	Summer	6
k__Bacteria|p__Proteobacteria|c__Gammaproteobacteria|o__Pseudomonadales|f__Moraxellaceae|g__Moraxella	2|1224|1236|72274|468|475	0.28714	Urban	CH1	Summer	6
k__Bacteria|p__Cyanobacteria|c__Cyanobacteria_unclassified|o__Chroococcidiopsidales|f__Chroococcidiopsidaceae|g__Chroococcidiopsis	2|1117||1890505|1890528|54298	0.19631	Urban	CH1	Summer	6
k__Bacteria|p__Actinobacteria|c__Actinobacteria|o__Micrococcales|f__Micrococcaceae|g__Kocuria	2|201174|1760|85006|1268|57493	0.12486	Urban	CH1	Summer	6
k__Eukaryota|p__Basidiomycota|c__Malasseziomycetes|o__Malasseziales|f__Malasseziaceae|g__Malassezia	2759|5204|1538075|162474|742845|55193	0.1149	Urban	CH1	Summer	6
k__Bacteria|p__Firmicutes|c__Bacilli|o__Lactobacillales|f__Lactobacillaceae|g__Lactobacillus	2|1239|91061|186826|33958|1578	0.02283	Urban	CH1	Summer	6
k__Bacteria|p__Proteobacteria|c__Gammaproteobacteria|o__Enterobacterales|f__Erwiniaceae|g__Pantoea|s__Pantoea_dispersa	2|1224|1236|91347|1903409|53335|59814	81.7741	Urban	CH1	Summer	7
k__Bacteria|p__Proteobacteria|c__Betaproteobacteria|o__Burkholderiales|f__Burkholderiaceae|g__Ralstonia|s__Ralstonia_pickettii	2|1224|28216|80840|119060|48736|329	5.28067	Urban	CH1	Summer	7
k__Bacteria|p__Actinobacteria|c__Actinobacteria|o__Propionibacteriales|f__Propionibacteriaceae|g__Cutibacterium|s__Cutibacterium_acnes	2|201174|1760|85009|31957|1912216|1747	4.68665	Urban	CH1	Summer	7
k__Bacteria|p__Actinobacteria|c__Actinobacteria|o__Corynebacteriales|f__Corynebacteriaceae|g__Corynebacterium|s__Corynebacterium_stationis	2|201174|1760|85007|1653|1716|1705	1.56877	Urban	CH1	Summer	7
k__Bacteria|p__Proteobacteria|c__Gammaproteobacteria|o__Enterobacterales|f__Erwiniaceae|g__Pantoea|s__Pantoea_ananatis	2|1224|1236|91347|1903409|53335|553	1.03506	Urban	CH1	Summer	7
k__Bacteria|p__Proteobacteria|c__Alphaproteobacteria|o__Rhodobacterales|f__Rhodobacteraceae|g__Paracoccus|s__Paracoccus_sp_WN007	2|1224|28211|204455|31989|265|2032623	0.8483	Urban	CH1	Summer	7
k__Bacteria|p__Proteobacteria|c__Gammaproteobacteria|o__Pseudomonadales|f__Moraxellaceae|g__Acinetobacter|s__Acinetobacter_junii	2|1224|1236|72274|468|469|40215	0.81705	Urban	CH1	Summer	7
k__Bacteria|p__Firmicutes|c__Bacilli|o__Bacillales|f__Staphylococcaceae|g__Staphylococcus|s__Staphylococcus_lentus	2|1239|91061|1385|90964|1279|42858	0.50815	Urban	CH1	Summer	7
k__Bacteria|p__Proteobacteria|c__Gammaproteobacteria|o__Enterobacterales|f__Erwiniaceae|g__Pantoea|s__Pantoea_vagans	2|1224|1236|91347|1903409|53335|470934	0.4952	Urban	CH1	Summer	7
k__Bacteria|p__Firmicutes|c__Erysipelotrichia|o__Erysipelotrichales|f__Erysipelotrichaceae|g__Turicibacter|s__Turicibacter_sanguinis	2|1239|526524|526525|128827|191303|154288	0.48257	Urban	CH1	Summer	7
k__Bacteria|p__Deinococcus_Thermus|c__Deinococci|o__Deinococcales|f__Deinococcaceae|g__Deinococcus|s__Deinococcus_reticulitermitis	2|1297|188787|118964|183710|1298|856736	0.32677	Urban	CH1	Summer	7
k__Bacteria|p__Proteobacteria|c__Betaproteobacteria|o__Burkholderiales|f__Burkholderiaceae|g__Paraburkholderia|s__Paraburkholderia_fungorum	2|1224|28216|80840|119060|1822464|134537	0.31791	Urban	CH1	Summer	7
k__Bacteria|p__Actinobacteria|c__Actinobacteria|o__Propionibacteriales|f__Propionibacteriaceae|g__Cutibacterium|s__Propionibacterium_humerusii	2|201174|1760|85009|31957|1912216|1050843	0.31661	Urban	CH1	Summer	7
k__Bacteria|p__Proteobacteria|c__Gammaproteobacteria|o__Pseudomonadales|f__Moraxellaceae|g__Moraxella|s__Moraxella_osloensis	2|1224|1236|72274|468|475|34062	0.28714	Urban	CH1	Summer	7
k__Bacteria|p__Actinobacteria|c__Actinobacteria|o__Propionibacteriales|f__Propionibacteriaceae|g__Cutibacterium|s__Propionibacterium_namnetense	2|201174|1760|85009|31957|1912216|1574624	0.23033	Urban	CH1	Summer	7
k__Bacteria|p__Cyanobacteria|c__Cyanobacteria_unclassified|o__Chroococcidiopsidales|f__Chroococcidiopsidaceae|g__Chroococcidiopsis|s__Chroococcidiopsis_thermalis	2|1117||1890505|1890528|54298|54299	0.19631	Urban	CH1	Summer	7
k__Bacteria|p__Firmicutes|c__Bacilli|o__Bacillales|f__Bacillaceae|g__Bacillus|s__Bacillus_cereus_group	2|1239|91061|1385|186817|1386|86661	0.19361	Urban	CH1	Summer	7
k__Bacteria|p__Proteobacteria|c__Gammaproteobacteria|o__Pseudomonadales|f__Moraxellaceae|g__Acinetobacter|s__Acinetobacter_johnsonii	2|1224|1236|72274|468|469|40214	0.16827	Urban	CH1	Summer	7
k__Eukaryota|p__Basidiomycota|c__Malasseziomycetes|o__Malasseziales|f__Malasseziaceae|g__Malassezia|s__Malassezia_restricta	2759|5204|1538075|162474|742845|55193|76775	0.1149	Urban	CH1	Summer	7
k__Bacteria|p__Firmicutes|c__Bacilli|o__Bacillales|f__Bacillaceae|g__Bacillus|s__Bacillus_megaterium	2|1239|91061|1385|186817|1386|1404	0.11172	Urban	CH1	Summer	7
k__Bacteria|p__Actinobacteria|c__Actinobacteria|o__Micrococcales|f__Micrococcaceae|g__Kocuria|s__Kocuria_rosea	2|201174|1760|85006|1268|57493|1275	0.10426	Urban	CH1	Summer	7
k__Bacteria|p__Proteobacteria|c__Betaproteobacteria|o__Burkholderiales|f__Burkholderiaceae|g__Paraburkholderia|s__Paraburkholderia_insulsa	2|1224|28216|80840|119060|1822464|1441714	0.04053	Urban	CH1	Summer	7
k__Bacteria|p__Firmicutes|c__Bacilli|o__Bacillales|f__Staphylococcaceae|g__Staphylococcus|s__Staphylococcus_epidermidis	2|1239|91061|1385|90964|1279|1282	0.03917	Urban	CH1	Summer	7
k__Bacteria|p__Firmicutes|c__Bacilli|o__Lactobacillales|f__Lactobacillaceae|g__Lactobacillus|s__Lactobacillus_salivarius	2|1239|91061|186826|33958|1578|1624	0.02283	Urban	CH1	Summer	7
k__Bacteria|p__Actinobacteria|c__Actinobacteria|o__Micrococcales|f__Micrococcaceae|g__Kocuria|s__Kocuria_palustris	2|201174|1760|85006|1268|57493|71999	0.0206	Urban	CH1	Summer	7
k__Bacteria|p__Proteobacteria|c__Alphaproteobacteria|o__Rhodobacterales|f__Rhodobacteraceae|g__Paracoccus|s__Paracoccus_sediminis	2|1224|28211|204455|31989|265|1214787	0.01255	Urban	CH1	Summer	7
k__Bacteria	2	99.3627	Urban	CH2	Summer	1
k__Eukaryota	2759	0.63732	Urban	CH2	Summer	1
k__Bacteria|p__Actinobacteria	2|201174	84.2029	Urban	CH2	Summer	2
k__Bacteria|p__Firmicutes	2|1239	7.45342	Urban	CH2	Summer	2
k__Bacteria|p__Proteobacteria	2|1224	5.03823	Urban	CH2	Summer	2
k__Bacteria|p__Cyanobacteria	2|1117	2.66816	Urban	CH2	Summer	2
k__Eukaryota|p__Basidiomycota	2759|5204	0.63732	Urban	CH2	Summer	2
k__Bacteria|p__Actinobacteria|c__Actinobacteria	2|201174|1760	84.2029	Urban	CH2	Summer	3
k__Bacteria|p__Firmicutes|c__Bacilli	2|1239|91061	7.45342	Urban	CH2	Summer	3
k__Bacteria|p__Proteobacteria|c__Betaproteobacteria	2|1224|28216	3.63848	Urban	CH2	Summer	3
k__Bacteria|p__Cyanobacteria|c__Cyanobacteria_unclassified	2|1117|	2.66816	Urban	CH2	Summer	2
k__Bacteria|p__Proteobacteria|c__Gammaproteobacteria	2|1224|1236	0.70087	Urban	CH2	Summer	3
k__Bacteria|p__Proteobacteria|c__Alphaproteobacteria	2|1224|28211	0.69888	Urban	CH2	Summer	3
k__Eukaryota|p__Basidiomycota|c__Malasseziomycetes	2759|5204|1538075	0.63732	Urban	CH2	Summer	3
k__Bacteria|p__Actinobacteria|c__Actinobacteria|o__Propionibacteriales	2|201174|1760|85009	52.0945	Urban	CH2	Summer	4
k__Bacteria|p__Actinobacteria|c__Actinobacteria|o__Corynebacteriales	2|201174|1760|85007	23.8774	Urban	CH2	Summer	4
k__Bacteria|p__Actinobacteria|c__Actinobacteria|o__Geodermatophilales	2|201174|1760|1643682	5.87017	Urban	CH2	Summer	4
k__Bacteria|p__Firmicutes|c__Bacilli|o__Bacillales	2|1239|91061|1385	5.77466	Urban	CH2	Summer	4
k__Bacteria|p__Proteobacteria|c__Betaproteobacteria|o__Burkholderiales	2|1224|28216|80840	3.63848	Urban	CH2	Summer	4
k__Bacteria|p__Cyanobacteria|c__Cyanobacteria_unclassified|o__Chroococcidiopsidales	2|1117||1890505	2.66816	Urban	CH2	Summer	4
k__Bacteria|p__Actinobacteria|c__Actinobacteria|o__Micrococcales	2|201174|1760|85006	2.36086	Urban	CH2	Summer	4
k__Bacteria|p__Firmicutes|c__Bacilli|o__Lactobacillales	2|1239|91061|186826	1.67875	Urban	CH2	Summer	4
k__Bacteria|p__Proteobacteria|c__Gammaproteobacteria|o__Pseudomonadales	2|1224|1236|72274	0.70087	Urban	CH2	Summer	4
k__Bacteria|p__Proteobacteria|c__Alphaproteobacteria|o__Rhizobiales	2|1224|28211|356	0.69888	Urban	CH2	Summer	4
k__Eukaryota|p__Basidiomycota|c__Malasseziomycetes|o__Malasseziales	2759|5204|1538075|162474	0.63732	Urban	CH2	Summer	4
k__Bacteria|p__Actinobacteria|c__Actinobacteria|o__Propionibacteriales|f__Propionibacteriaceae	2|201174|1760|85009|31957	52.0945	Urban	CH2	Summer	5
k__Bacteria|p__Actinobacteria|c__Actinobacteria|o__Corynebacteriales|f__Nocardiaceae	2|201174|1760|85007|85025	20.0478	Urban	CH2	Summer	5
k__Bacteria|p__Actinobacteria|c__Actinobacteria|o__Geodermatophilales|f__Geodermatophilaceae	2|201174|1760|1643682|85030	5.87017	Urban	CH2	Summer	5
k__Bacteria|p__Proteobacteria|c__Betaproteobacteria|o__Burkholderiales|f__Burkholderiaceae	2|1224|28216|80840|119060	3.63848	Urban	CH2	Summer	5
k__Bacteria|p__Firmicutes|c__Bacilli|o__Bacillales|f__Bacillaceae	2|1239|91061|1385|186817	3.54842	Urban	CH2	Summer	5
k__Bacteria|p__Cyanobacteria|c__Cyanobacteria_unclassified|o__Chroococcidiopsidales|f__Chroococcidiopsidaceae	2|1117||1890505|1890528	2.66816	Urban	CH2	Summer	5
k__Bacteria|p__Actinobacteria|c__Actinobacteria|o__Micrococcales|f__Micrococcaceae	2|201174|1760|85006|1268	2.36086	Urban	CH2	Summer	5
k__Bacteria|p__Firmicutes|c__Bacilli|o__Bacillales|f__Staphylococcaceae	2|1239|91061|1385|90964	2.22625	Urban	CH2	Summer	5
k__Bacteria|p__Actinobacteria|c__Actinobacteria|o__Corynebacteriales|f__Corynebacteriaceae	2|201174|1760|85007|1653	2.14057	Urban	CH2	Summer	5
k__Bacteria|p__Actinobacteria|c__Actinobacteria|o__Corynebacteriales|f__Mycobacteriaceae	2|201174|1760|85007|1762	1.68897	Urban	CH2	Summer	5
k__Bacteria|p__Firmicutes|c__Bacilli|o__Lactobacillales|f__Lactobacillaceae	2|1239|91061|186826|33958	1.41821	Urban	CH2	Summer	5
k__Bacteria|p__Proteobacteria|c__Gammaproteobacteria|o__Pseudomonadales|f__Moraxellaceae	2|1224|1236|72274|468	0.70087	Urban	CH2	Summer	5
k__Bacteria|p__Proteobacteria|c__Alphaproteobacteria|o__Rhizobiales|f__Methylobacteriaceae	2|1224|28211|356|119045	0.69888	Urban	CH2	Summer	5
k__Eukaryota|p__Basidiomycota|c__Malasseziomycetes|o__Malasseziales|f__Malasseziaceae	2759|5204|1538075|162474|742845	0.63732	Urban	CH2	Summer	5
k__Bacteria|p__Firmicutes|c__Bacilli|o__Lactobacillales|f__Aerococcaceae	2|1239|91061|186826|186827	0.26054	Urban	CH2	Summer	5
k__Bacteria|p__Actinobacteria|c__Actinobacteria|o__Propionibacteriales|f__Propionibacteriaceae|g__Cutibacterium	2|201174|1760|85009|31957|1912216	52.0945	Urban	CH2	Summer	6
k__Bacteria|p__Actinobacteria|c__Actinobacteria|o__Corynebacteriales|f__Nocardiaceae|g__Rhodococcus	2|201174|1760|85007|85025|1827	20.0478	Urban	CH2	Summer	6
k__Bacteria|p__Actinobacteria|c__Actinobacteria|o__Geodermatophilales|f__Geodermatophilaceae|g__Geodermatophilus	2|201174|1760|1643682|85030|1860	5.87017	Urban	CH2	Summer	6
k__Bacteria|p__Proteobacteria|c__Betaproteobacteria|o__Burkholderiales|f__Burkholderiaceae|g__Ralstonia	2|1224|28216|80840|119060|48736	3.63848	Urban	CH2	Summer	6
k__Bacteria|p__Firmicutes|c__Bacilli|o__Bacillales|f__Bacillaceae|g__Bacillus	2|1239|91061|1385|186817|1386	3.54842	Urban	CH2	Summer	6
k__Bacteria|p__Cyanobacteria|c__Cyanobacteria_unclassified|o__Chroococcidiopsidales|f__Chroococcidiopsidaceae|g__Chroococcidiopsis	2|1117||1890505|1890528|54298	2.4191	Urban	CH2	Summer	6
k__Bacteria|p__Actinobacteria|c__Actinobacteria|o__Micrococcales|f__Micrococcaceae|g__Kocuria	2|201174|1760|85006|1268|57493	2.36086	Urban	CH2	Summer	6
k__Bacteria|p__Firmicutes|c__Bacilli|o__Bacillales|f__Staphylococcaceae|g__Staphylococcus	2|1239|91061|1385|90964|1279	2.22625	Urban	CH2	Summer	6
k__Bacteria|p__Actinobacteria|c__Actinobacteria|o__Corynebacteriales|f__Corynebacteriaceae|g__Corynebacterium	2|201174|1760|85007|1653|1716	2.14057	Urban	CH2	Summer	6
k__Bacteria|p__Actinobacteria|c__Actinobacteria|o__Corynebacteriales|f__Mycobacteriaceae|g__Mycolicibacterium	2|201174|1760|85007|1762|1866885	1.68897	Urban	CH2	Summer	6
k__Bacteria|p__Firmicutes|c__Bacilli|o__Lactobacillales|f__Lactobacillaceae|g__Lactobacillus	2|1239|91061|186826|33958|1578	1.41821	Urban	CH2	Summer	6
k__Bacteria|p__Proteobacteria|c__Gammaproteobacteria|o__Pseudomonadales|f__Moraxellaceae|g__Moraxella	2|1224|1236|72274|468|475	0.70087	Urban	CH2	Summer	6
k__Bacteria|p__Proteobacteria|c__Alphaproteobacteria|o__Rhizobiales|f__Methylobacteriaceae|g__Methylobacterium	2|1224|28211|356|119045|407	0.69888	Urban	CH2	Summer	6
k__Eukaryota|p__Basidiomycota|c__Malasseziomycetes|o__Malasseziales|f__Malasseziaceae|g__Malassezia	2759|5204|1538075|162474|742845|55193	0.63732	Urban	CH2	Summer	6
k__Bacteria|p__Firmicutes|c__Bacilli|o__Lactobacillales|f__Aerococcaceae|g__Aerococcus	2|1239|91061|186826|186827|1375	0.26054	Urban	CH2	Summer	6
k__Bacteria|p__Cyanobacteria|c__Cyanobacteria_unclassified|o__Chroococcidiopsidales|f__Chroococcidiopsidaceae|g__Aliterella	2|1117||1890505|1890528|1827277	0.24906	Urban	CH2	Summer	6
k__Bacteria|p__Actinobacteria|c__Actinobacteria|o__Propionibacteriales|f__Propionibacteriaceae|g__Cutibacterium|s__Cutibacterium_acnes	2|201174|1760|85009|31957|1912216|1747	46.9726	Urban	CH2	Summer	7
k__Bacteria|p__Actinobacteria|c__Actinobacteria|o__Corynebacteriales|f__Nocardiaceae|g__Rhodococcus|s__Rhodococcus_qingshengii	2|201174|1760|85007|85025|1827|334542	14.7798	Urban	CH2	Summer	7
k__Bacteria|p__Actinobacteria|c__Actinobacteria|o__Geodermatophilales|f__Geodermatophilaceae|g__Geodermatophilus|s__Geodermatophilus_obscurus	2|201174|1760|1643682|85030|1860|1861	5.87017	Urban	CH2	Summer	7
k__Bacteria|p__Actinobacteria|c__Actinobacteria|o__Corynebacteriales|f__Nocardiaceae|g__Rhodococcus|s__Rhodococcus_erythropolis	2|201174|1760|85007|85025|1827|1833	5.26807	Urban	CH2	Summer	7
k__Bacteria|p__Actinobacteria|c__Actinobacteria|o__Propionibacteriales|f__Propionibacteriaceae|g__Cutibacterium|s__Propionibacterium_humerusii	2|201174|1760|85009|31957|1912216|1050843	3.73135	Urban	CH2	Summer	7
k__Bacteria|p__Proteobacteria|c__Betaproteobacteria|o__Burkholderiales|f__Burkholderiaceae|g__Ralstonia|s__Ralstonia_pickettii	2|1224|28216|80840|119060|48736|329	3.63848	Urban	CH2	Summer	7
k__Bacteria|p__Firmicutes|c__Bacilli|o__Bacillales|f__Bacillaceae|g__Bacillus|s__Bacillus_aryabhattai	2|1239|91061|1385|186817|1386|412384	2.8272	Urban	CH2	Summer	7
k__Bacteria|p__Actinobacteria|c__Actinobacteria|o__Micrococcales|f__Micrococcaceae|g__Kocuria|s__Kocuria_polaris	2|201174|1760|85006|1268|57493|136273	2.36086	Urban	CH2	Summer	7
k__Bacteria|p__Cyanobacteria|c__Cyanobacteria_unclassified|o__Chroococcidiopsidales|f__Chroococcidiopsidaceae|g__Chroococcidiopsis|s__Chroococcidiopsis_thermalis	2|1117||1890505|1890528|54298|54299	2.36004	Urban	CH2	Summer	7
k__Bacteria|p__Actinobacteria|c__Actinobacteria|o__Corynebacteriales|f__Corynebacteriaceae|g__Corynebacterium|s__Corynebacterium_stationis	2|201174|1760|85007|1653|1716|1705	2.06599	Urban	CH2	Summer	7
k__Bacteria|p__Actinobacteria|c__Actinobacteria|o__Corynebacteriales|f__Mycobacteriaceae|g__Mycolicibacterium|s__Mycolicibacterium_iranicum	2|201174|1760|85007|1762|1866885|912594	1.68897	Urban	CH2	Summer	7
k__Bacteria|p__Actinobacteria|c__Actinobacteria|o__Propionibacteriales|f__Propionibacteriaceae|g__Cutibacterium|s__Propionibacterium_namnetense	2|201174|1760|85009|31957|1912216|1574624	1.39056	Urban	CH2	Summer	7
k__Bacteria|p__Firmicutes|c__Bacilli|o__Bacillales|f__Staphylococcaceae|g__Staphylococcus|s__Staphylococcus_lentus	2|1239|91061|1385|90964|1279|42858	1.11193	Urban	CH2	Summer	7
k__Bacteria|p__Firmicutes|c__Bacilli|o__Lactobacillales|f__Lactobacillaceae|g__Lactobacillus|s__Lactobacillus_amylovorus	2|1239|91061|186826|33958|1578|1604	0.91638	Urban	CH2	Summer	7
k__Bacteria|p__Proteobacteria|c__Gammaproteobacteria|o__Pseudomonadales|f__Moraxellaceae|g__Moraxella|s__Moraxella_osloensis	2|1224|1236|72274|468|475|34062	0.70087	Urban	CH2	Summer	7
k__Bacteria|p__Proteobacteria|c__Alphaproteobacteria|o__Rhizobiales|f__Methylobacteriaceae|g__Methylobacterium|s__Methylobacterium_radiotolerans	2|1224|28211|356|119045|407|31998	0.69888	Urban	CH2	Summer	7
k__Eukaryota|p__Basidiomycota|c__Malasseziomycetes|o__Malasseziales|f__Malasseziaceae|g__Malassezia|s__Malassezia_restricta	2759|5204|1538075|162474|742845|55193|76775	0.63732	Urban	CH2	Summer	7
k__Bacteria|p__Firmicutes|c__Bacilli|o__Bacillales|f__Staphylococcaceae|g__Staphylococcus|s__Staphylococcus_capitis	2|1239|91061|1385|90964|1279|29388	0.55056	Urban	CH2	Summer	7
k__Bacteria|p__Firmicutes|c__Bacilli|o__Bacillales|f__Bacillaceae|g__Bacillus|s__Bacillus_megaterium	2|1239|91061|1385|186817|1386|1404	0.40409	Urban	CH2	Summer	7
k__Bacteria|p__Firmicutes|c__Bacilli|o__Bacillales|f__Staphylococcaceae|g__Staphylococcus|s__Staphylococcus_epidermidis	2|1239|91061|1385|90964|1279|1282	0.36746	Urban	CH2	Summer	7
k__Bacteria|p__Firmicutes|c__Bacilli|o__Lactobacillales|f__Lactobacillaceae|g__Lactobacillus|s__Lactobacillus_reuteri	2|1239|91061|186826|33958|1578|1598	0.36105	Urban	CH2	Summer	7
k__Bacteria|p__Firmicutes|c__Bacilli|o__Bacillales|f__Bacillaceae|g__Bacillus|s__Bacillus_cereus_group	2|1239|91061|1385|186817|1386|86661	0.31713	Urban	CH2	Summer	7
k__Bacteria|p__Firmicutes|c__Bacilli|o__Lactobacillales|f__Aerococcaceae|g__Aerococcus|s__Aerococcus_urinaeequi	2|1239|91061|186826|186827|1375|51665	0.26054	Urban	CH2	Summer	7
k__Bacteria|p__Cyanobacteria|c__Cyanobacteria_unclassified|o__Chroococcidiopsidales|f__Chroococcidiopsidaceae|g__Aliterella|s__Aliterella_atlantica	2|1117||1890505|1890528|1827277|1827278	0.24906	Urban	CH2	Summer	7
k__Bacteria|p__Firmicutes|c__Bacilli|o__Bacillales|f__Staphylococcaceae|g__Staphylococcus|s__Staphylococcus_sciuri	2|1239|91061|1385|90964|1279|1296	0.1963	Urban	CH2	Summer	7
k__Bacteria|p__Firmicutes|c__Bacilli|o__Lactobacillales|f__Lactobacillaceae|g__Lactobacillus|s__Lactobacillus_johnsonii	2|1239|91061|186826|33958|1578|33959	0.14079	Urban	CH2	Summer	7
k__Bacteria|p__Actinobacteria|c__Actinobacteria|o__Corynebacteriales|f__Corynebacteriaceae|g__Corynebacterium|s__Corynebacterium_xerosis	2|201174|1760|85007|1653|1716|1725	0.07458	Urban	CH2	Summer	7
k__Bacteria|p__Cyanobacteria|c__Cyanobacteria_unclassified|o__Chroococcidiopsidales|f__Chroococcidiopsidaceae|g__Chroococcidiopsis|s__Chroococcidiopsis_cubana	2|1117||1890505|1890528|54298|171392	0.05907	Urban	CH2	Summer	7
k__Eukaryota	2759	71.7176	Urban	CH5	Summer	1
k__Bacteria	2	28.2824	Urban	CH5	Summer	1
k__Eukaryota|p__Ascomycota	2759|4890	71.7176	Urban	CH5	Summer	2
k__Bacteria|p__Proteobacteria	2|1224	25.7026	Urban	CH5	Summer	2
k__Bacteria|p__Actinobacteria	2|201174	2.57979	Urban	CH5	Summer	2
k__Eukaryota|p__Ascomycota|c__Eurotiomycetes	2759|4890|147545	71.7176	Urban	CH5	Summer	3
k__Bacteria|p__Proteobacteria|c__Betaproteobacteria	2|1224|28216	18.1649	Urban	CH5	Summer	3
k__Bacteria|p__Proteobacteria|c__Alphaproteobacteria	2|1224|28211	7.05973	Urban	CH5	Summer	3
k__Bacteria|p__Actinobacteria|c__Actinobacteria	2|201174|1760	2.57979	Urban	CH5	Summer	3
k__Bacteria|p__Proteobacteria|c__Gammaproteobacteria	2|1224|1236	0.478	Urban	CH5	Summer	3
k__Eukaryota|p__Ascomycota|c__Eurotiomycetes|o__Eurotiales	2759|4890|147545|5042	71.7176	Urban	CH5	Summer	4
k__Bacteria|p__Proteobacteria|c__Betaproteobacteria|o__Burkholderiales	2|1224|28216|80840	18.1649	Urban	CH5	Summer	4
k__Bacteria|p__Proteobacteria|c__Alphaproteobacteria|o__Rhizobiales	2|1224|28211|356	7.05973	Urban	CH5	Summer	4
k__Bacteria|p__Actinobacteria|c__Actinobacteria|o__Propionibacteriales	2|201174|1760|85009	1.74954	Urban	CH5	Summer	4
k__Bacteria|p__Actinobacteria|c__Actinobacteria|o__Micrococcales	2|201174|1760|85006	0.83025	Urban	CH5	Summer	4
k__Bacteria|p__Proteobacteria|c__Gammaproteobacteria|o__Pseudomonadales	2|1224|1236|72274	0.4412	Urban	CH5	Summer	4
k__Bacteria|p__Proteobacteria|c__Gammaproteobacteria|o__Enterobacterales	2|1224|1236|91347	0.0368	Urban	CH5	Summer	4
k__Eukaryota|p__Ascomycota|c__Eurotiomycetes|o__Eurotiales|f__Aspergillaceae	2759|4890|147545|5042|1131492	71.7176	Urban	CH5	Summer	5
k__Bacteria|p__Proteobacteria|c__Betaproteobacteria|o__Burkholderiales|f__Burkholderiaceae	2|1224|28216|80840|119060	15.2712	Urban	CH5	Summer	5
k__Bacteria|p__Proteobacteria|c__Alphaproteobacteria|o__Rhizobiales|f__Methylobacteriaceae	2|1224|28211|356|119045	7.05973	Urban	CH5	Summer	5
k__Bacteria|p__Proteobacteria|c__Betaproteobacteria|o__Burkholderiales|f__Comamonadaceae	2|1224|28216|80840|80864	2.89363	Urban	CH5	Summer	5
k__Bacteria|p__Actinobacteria|c__Actinobacteria|o__Propionibacteriales|f__Propionibacteriaceae	2|201174|1760|85009|31957	1.74954	Urban	CH5	Summer	5
k__Bacteria|p__Actinobacteria|c__Actinobacteria|o__Micrococcales|f__Micrococcaceae	2|201174|1760|85006|1268	0.83025	Urban	CH5	Summer	5
k__Bacteria|p__Proteobacteria|c__Gammaproteobacteria|o__Pseudomonadales|f__Moraxellaceae	2|1224|1236|72274|468	0.4412	Urban	CH5	Summer	5
k__Bacteria|p__Proteobacteria|c__Gammaproteobacteria|o__Enterobacterales|f__Erwiniaceae	2|1224|1236|91347|1903409	0.0368	Urban	CH5	Summer	5
k__Eukaryota|p__Ascomycota|c__Eurotiomycetes|o__Eurotiales|f__Aspergillaceae|g__Aspergillus	2759|4890|147545|5042|1131492|5052	71.7176	Urban	CH5	Summer	6
k__Bacteria|p__Proteobacteria|c__Betaproteobacteria|o__Burkholderiales|f__Burkholderiaceae|g__Cupriavidus	2|1224|28216|80840|119060|106589	14.4111	Urban	CH5	Summer	6
k__Bacteria|p__Proteobacteria|c__Alphaproteobacteria|o__Rhizobiales|f__Methylobacteriaceae|g__Methylobacterium	2|1224|28211|356|119045|407	7.05973	Urban	CH5	Summer	6
k__Bacteria|p__Proteobacteria|c__Betaproteobacteria|o__Burkholderiales|f__Comamonadaceae|g__Delftia	2|1224|28216|80840|80864|80865	2.89363	Urban	CH5	Summer	6
k__Bacteria|p__Actinobacteria|c__Actinobacteria|o__Propionibacteriales|f__Propionibacteriaceae|g__Cutibacterium	2|201174|1760|85009|31957|1912216	1.74954	Urban	CH5	Summer	6
k__Bacteria|p__Proteobacteria|c__Betaproteobacteria|o__Burkholderiales|f__Burkholderiaceae|g__Ralstonia	2|1224|28216|80840|119060|48736	0.86016	Urban	CH5	Summer	6
k__Bacteria|p__Actinobacteria|c__Actinobacteria|o__Micrococcales|f__Micrococcaceae|g__Kocuria	2|201174|1760|85006|1268|57493	0.83025	Urban	CH5	Summer	6
k__Bacteria|p__Proteobacteria|c__Gammaproteobacteria|o__Pseudomonadales|f__Moraxellaceae|g__Moraxella	2|1224|1236|72274|468|475	0.4412	Urban	CH5	Summer	6
k__Bacteria|p__Proteobacteria|c__Gammaproteobacteria|o__Enterobacterales|f__Erwiniaceae|g__Pantoea	2|1224|1236|91347|1903409|53335	0.0368	Urban	CH5	Summer	6
k__Eukaryota|p__Ascomycota|c__Eurotiomycetes|o__Eurotiales|f__Aspergillaceae|g__Aspergillus|s__Aspergillus_sydowii	2759|4890|147545|5042|1131492|5052|75750	71.5123	Urban	CH5	Summer	7
k__Bacteria|p__Proteobacteria|c__Betaproteobacteria|o__Burkholderiales|f__Burkholderiaceae|g__Cupriavidus|s__Cupriavidus_sp	2|1224|28216|80840|119060|106589|1873897	9.98295	Urban	CH5	Summer	7
k__Bacteria|p__Proteobacteria|c__Alphaproteobacteria|o__Rhizobiales|f__Methylobacteriaceae|g__Methylobacterium|s__Methylobacterium_radiotolerans	2|1224|28211|356|119045|407|31998	7.05973	Urban	CH5	Summer	7
k__Bacteria|p__Proteobacteria|c__Betaproteobacteria|o__Burkholderiales|f__Burkholderiaceae|g__Cupriavidus|s__Cupriavidus_plantarum	2|1224|28216|80840|119060|106589|942865	4.42811	Urban	CH5	Summer	7
k__Bacteria|p__Proteobacteria|c__Betaproteobacteria|o__Burkholderiales|f__Comamonadaceae|g__Delftia|s__Delftia_acidovorans	2|1224|28216|80840|80864|80865|80866	2.89363	Urban	CH5	Summer	7
k__Bacteria|p__Actinobacteria|c__Actinobacteria|o__Propionibacteriales|f__Propionibacteriaceae|g__Cutibacterium|s__Cutibacterium_acnes	2|201174|1760|85009|31957|1912216|1747	1.74954	Urban	CH5	Summer	7
k__Bacteria|p__Proteobacteria|c__Betaproteobacteria|o__Burkholderiales|f__Burkholderiaceae|g__Ralstonia|s__Ralstonia_pickettii	2|1224|28216|80840|119060|48736|329	0.86016	Urban	CH5	Summer	7
k__Bacteria|p__Actinobacteria|c__Actinobacteria|o__Micrococcales|f__Micrococcaceae|g__Kocuria|s__Kocuria_palustris	2|201174|1760|85006|1268|57493|71999	0.83025	Urban	CH5	Summer	7
k__Bacteria|p__Proteobacteria|c__Gammaproteobacteria|o__Pseudomonadales|f__Moraxellaceae|g__Moraxella|s__Moraxella_osloensis	2|1224|1236|72274|468|475|34062	0.4412	Urban	CH5	Summer	7
k__Eukaryota|p__Ascomycota|c__Eurotiomycetes|o__Eurotiales|f__Aspergillaceae|g__Aspergillus|s__Aspergillus_versicolor	2759|4890|147545|5042|1131492|5052|46472	0.20534	Urban	CH5	Summer	7
k__Bacteria|p__Proteobacteria|c__Gammaproteobacteria|o__Enterobacterales|f__Erwiniaceae|g__Pantoea|s__Pantoea_vagans	2|1224|1236|91347|1903409|53335|470934	0.0368	Urban	CH5	Summer	7
k__Bacteria	2	99.8229	Hospital	GZ1	Summer	1
k__Eukaryota	2759	0.1771	Hospital	GZ1	Summer	1
k__Bacteria|p__Firmicutes	2|1239	39.7344	Hospital	GZ1	Summer	2
k__Bacteria|p__Actinobacteria	2|201174	35.832	Hospital	GZ1	Summer	2
k__Bacteria|p__Proteobacteria	2|1224	22.3286	Hospital	GZ1	Summer	2
k__Bacteria|p__Bacteroidetes	2|976	1.58221	Hospital	GZ1	Summer	2
k__Bacteria|p__Fusobacteria	2|32066	0.28544	Hospital	GZ1	Summer	2
k__Eukaryota|p__Basidiomycota	2759|5204	0.1771	Hospital	GZ1	Summer	2
k__Bacteria|p__Cyanobacteria	2|1117	0.04428	Hospital	GZ1	Summer	2
k__Bacteria|p__Nitrospirae	2|40117	0.00975	Hospital	GZ1	Summer	2
k__Bacteria|p__Deinococcus_Thermus	2|1297	0.00613	Hospital	GZ1	Summer	2
k__Bacteria|p__Firmicutes|c__Bacilli	2|1239|91061	38.8479	Hospital	GZ1	Summer	3
k__Bacteria|p__Actinobacteria|c__Actinobacteria	2|201174|1760	35.832	Hospital	GZ1	Summer	3
k__Bacteria|p__Proteobacteria|c__Betaproteobacteria	2|1224|28216	19.5634	Hospital	GZ1	Summer	3
k__Bacteria|p__Proteobacteria|c__Gammaproteobacteria	2|1224|1236	1.44509	Hospital	GZ1	Summer	3
k__Bacteria|p__Bacteroidetes|c__Flavobacteriia	2|976|117743	1.29383	Hospital	GZ1	Summer	3
k__Bacteria|p__Proteobacteria|c__Alphaproteobacteria	2|1224|28211	1.23335	Hospital	GZ1	Summer	3
k__Bacteria|p__Firmicutes|c__Tissierellia	2|1239|1737404	0.76186	Hospital	GZ1	Summer	3
k__Bacteria|p__Bacteroidetes|c__Bacteroidia	2|976|200643	0.28837	Hospital	GZ1	Summer	3
k__Bacteria|p__Fusobacteria|c__Fusobacteriia	2|32066|203490	0.28544	Hospital	GZ1	Summer	3
k__Eukaryota|p__Basidiomycota|c__Malasseziomycetes	2759|5204|1538075	0.1771	Hospital	GZ1	Summer	3
k__Bacteria|p__Firmicutes|c__Negativicutes	2|1239|909932	0.12467	Hospital	GZ1	Summer	3
k__Bacteria|p__Proteobacteria|c__Epsilonproteobacteria	2|1224|29547	0.06208	Hospital	GZ1	Summer	3
k__Bacteria|p__Cyanobacteria|c__Cyanobacteria_unclassified	2|1117|	0.04428	Hospital	GZ1	Summer	2
k__Bacteria|p__Proteobacteria|c__Proteobacteria_unclassified	2|1224|	0.02112	Hospital	GZ1	Summer	2
k__Bacteria|p__Nitrospirae|c__Nitrospira	2|40117|203693	0.00975	Hospital	GZ1	Summer	3
k__Bacteria|p__Proteobacteria|c__Deltaproteobacteria	2|1224|28221	0.00365	Hospital	GZ1	Summer	3
k__Bacteria|p__Firmicutes|c__Bacilli|o__Bacillales	2|1239|91061|1385	37.7524	Hospital	GZ1	Summer	4
k__Bacteria|p__Actinobacteria|c__Actinobacteria|o__Propionibacteriales	2|201174|1760|85009	29.3178	Hospital	GZ1	Summer	4
k__Bacteria|p__Proteobacteria|c__Betaproteobacteria|o__Nitrosomonadales	2|1224|28216|32003	15.0714	Hospital	GZ1	Summer	4
k__Bacteria|p__Actinobacteria|c__Actinobacteria|o__Corynebacteriales	2|201174|1760|85007	5.3928	Hospital	GZ1	Summer	4
k__Bacteria|p__Proteobacteria|c__Betaproteobacteria|o__Burkholderiales	2|1224|28216|80840	3.44576	Hospital	GZ1	Summer	4
k__Bacteria|p__Bacteroidetes|c__Flavobacteriia|o__Flavobacteriales	2|976|117743|200644	1.29383	Hospital	GZ1	Summer	4
k__Bacteria|p__Firmicutes|c__Bacilli|o__Lactobacillales	2|1239|91061|186826	1.09551	Hospital	GZ1	Summer	4
k__Bacteria|p__Proteobacteria|c__Betaproteobacteria|o__Neisseriales	2|1224|28216|206351	1.04625	Hospital	GZ1	Summer	4
k__Bacteria|p__Proteobacteria|c__Gammaproteobacteria|o__Pseudomonadales	2|1224|1236|72274	0.92245	Hospital	GZ1	Summer	4
k__Bacteria|p__Firmicutes|c__Tissierellia|o__Tissierellales	2|1239|1737404|1737405	0.76186	Hospital	GZ1	Summer	4
k__Bacteria|p__Actinobacteria|c__Actinobacteria|o__Actinomycetales	2|201174|1760|2037	0.6757	Hospital	GZ1	Summer	4
k__Bacteria|p__Proteobacteria|c__Alphaproteobacteria|o__Rhodospirillales	2|1224|28211|204441	0.54455	Hospital	GZ1	Summer	4
k__Bacteria|p__Proteobacteria|c__Alphaproteobacteria|o__Sphingomonadales	2|1224|28211|204457	0.52652	Hospital	GZ1	Summer	4
k__Bacteria|p__Actinobacteria|c__Actinobacteria|o__Micrococcales	2|201174|1760|85006	0.44565	Hospital	GZ1	Summer	4
k__Bacteria|p__Proteobacteria|c__Gammaproteobacteria|o__Pasteurellales	2|1224|1236|135625	0.42417	Hospital	GZ1	Summer	4
k__Bacteria|p__Bacteroidetes|c__Bacteroidia|o__Bacteroidales	2|976|200643|171549	0.28837	Hospital	GZ1	Summer	4
k__Bacteria|p__Fusobacteria|c__Fusobacteriia|o__Fusobacteriales	2|32066|203490|203491	0.28544	Hospital	GZ1	Summer	4
k__Eukaryota|p__Basidiomycota|c__Malasseziomycetes|o__Malasseziales	2759|5204|1538075|162474	0.1771	Hospital	GZ1	Summer	4
k__Bacteria|p__Firmicutes|c__Negativicutes|o__Veillonellales	2|1239|909932|1843489	0.12467	Hospital	GZ1	Summer	4
k__Bacteria|p__Proteobacteria|c__Gammaproteobacteria|o__Cardiobacteriales	2|1224|1236|135615	0.07933	Hospital	GZ1	Summer	4
k__Bacteria|p__Proteobacteria|c__Epsilonproteobacteria|o__Campylobacterales	2|1224|29547|213849	0.06208	Hospital	GZ1	Summer	4
k__Bacteria|p__Proteobacteria|c__Alphaproteobacteria|o__Rhodobacterales	2|1224|28211|204455	0.06018	Hospital	GZ1	Summer	4
k__Bacteria|p__Proteobacteria|c__Alphaproteobacteria|o__Alphaproteobacteria_unclassified	2|1224|28211|	0.05949	Hospital	GZ1	Summer	3
k__Bacteria|p__Cyanobacteria|c__Cyanobacteria_unclassified|o__Chroococcidiopsidales	2|1117||1890505	0.04102	Hospital	GZ1	Summer	4
k__Bacteria|p__Proteobacteria|c__Alphaproteobacteria|o__Caulobacterales	2|1224|28211|204458	0.02339	Hospital	GZ1	Summer	4
k__Bacteria|p__Proteobacteria|c__Proteobacteria_unclassified|o__Proteobacteria_unclassified	2|1224||	0.02112	Hospital	GZ1	Summer	3
k__Bacteria|p__Proteobacteria|c__Alphaproteobacteria|o__Rhizobiales	2|1224|28211|356	0.01922	Hospital	GZ1	Summer	4
k__Bacteria|p__Proteobacteria|c__Gammaproteobacteria|o__Legionellales	2|1224|1236|118969	0.01103	Hospital	GZ1	Summer	4
k__Bacteria|p__Nitrospirae|c__Nitrospira|o__Nitrospirales	2|40117|203693|189778	0.00975	Hospital	GZ1	Summer	4
k__Bacteria|p__Proteobacteria|c__Gammaproteobacteria|o__Enterobacterales	2|1224|1236|91347	0.0081	Hospital	GZ1	Summer	4
k__Bacteria|p__Proteobacteria|c__Deltaproteobacteria|o__Myxococcales	2|1224|28221|29	0.00365	Hospital	GZ1	Summer	4
k__Bacteria|p__Cyanobacteria|c__Cyanobacteria_unclassified|o__Chroococcales	2|1117||1118	0.00326	Hospital	GZ1	Summer	4
k__Bacteria|p__Firmicutes|c__Bacilli|o__Bacillales|f__Staphylococcaceae	2|1239|91061|1385|90964	37.5097	Hospital	GZ1	Summer	5
k__Bacteria|p__Actinobacteria|c__Actinobacteria|o__Propionibacteriales|f__Propionibacteriaceae	2|201174|1760|85009|31957	29.3178	Hospital	GZ1	Summer	5
k__Bacteria|p__Proteobacteria|c__Betaproteobacteria|o__Nitrosomonadales|f__Methylophilaceae	2|1224|28216|32003|32011	14.9505	Hospital	GZ1	Summer	5
k__Bacteria|p__Actinobacteria|c__Actinobacteria|o__Corynebacteriales|f__Corynebacteriaceae	2|201174|1760|85007|1653	5.04292	Hospital	GZ1	Summer	5
k__Bacteria|p__Proteobacteria|c__Betaproteobacteria|o__Burkholderiales|f__Burkholderiaceae	2|1224|28216|80840|119060	3.44013	Hospital	GZ1	Summer	5
k__Bacteria|p__Bacteroidetes|c__Flavobacteriia|o__Flavobacteriales|f__Flavobacteriaceae	2|976|117743|200644|49546	1.29383	Hospital	GZ1	Summer	5
k__Bacteria|p__Firmicutes|c__Bacilli|o__Lactobacillales|f__Streptococcaceae	2|1239|91061|186826|1300	1.06901	Hospital	GZ1	Summer	5
k__Bacteria|p__Proteobacteria|c__Betaproteobacteria|o__Neisseriales|f__Neisseriaceae	2|1224|28216|206351|481	1.04625	Hospital	GZ1	Summer	5
k__Bacteria|p__Proteobacteria|c__Gammaproteobacteria|o__Pseudomonadales|f__Moraxellaceae	2|1224|1236|72274|468	0.92245	Hospital	GZ1	Summer	5
k__Bacteria|p__Firmicutes|c__Tissierellia|o__Tissierellales|f__Peptoniphilaceae	2|1239|1737404|1737405|1570339	0.76186	Hospital	GZ1	Summer	5
k__Bacteria|p__Actinobacteria|c__Actinobacteria|o__Actinomycetales|f__Actinomycetaceae	2|201174|1760|2037|2049	0.6757	Hospital	GZ1	Summer	5
k__Bacteria|p__Proteobacteria|c__Alphaproteobacteria|o__Rhodospirillales|f__Rhodospirillales_unclassified	2|1224|28211|204441|	0.54256	Hospital	GZ1	Summer	4
k__Bacteria|p__Proteobacteria|c__Alphaproteobacteria|o__Sphingomonadales|f__Sphingomonadaceae	2|1224|28211|204457|41297	0.503	Hospital	GZ1	Summer	5
k__Bacteria|p__Proteobacteria|c__Gammaproteobacteria|o__Pasteurellales|f__Pasteurellaceae	2|1224|1236|135625|712	0.42417	Hospital	GZ1	Summer	5
k__Bacteria|p__Actinobacteria|c__Actinobacteria|o__Micrococcales|f__Micrococcaceae	2|201174|1760|85006|1268	0.33696	Hospital	GZ1	Summer	5
k__Bacteria|p__Fusobacteria|c__Fusobacteriia|o__Fusobacteriales|f__Fusobacteriaceae	2|32066|203490|203491|203492	0.23003	Hospital	GZ1	Summer	5
k__Bacteria|p__Actinobacteria|c__Actinobacteria|o__Corynebacteriales|f__Gordoniaceae	2|201174|1760|85007|85026	0.20926	Hospital	GZ1	Summer	5
k__Bacteria|p__Bacteroidetes|c__Bacteroidia|o__Bacteroidales|f__Prevotellaceae	2|976|200643|171549|171552	0.19272	Hospital	GZ1	Summer	5
k__Bacteria|p__Firmicutes|c__Bacilli|o__Bacillales|f__Bacillaceae	2|1239|91061|1385|186817	0.19239	Hospital	GZ1	Summer	5
k__Eukaryota|p__Basidiomycota|c__Malasseziomycetes|o__Malasseziales|f__Malasseziaceae	2759|5204|1538075|162474|742845	0.1771	Hospital	GZ1	Summer	5
k__Bacteria|p__Actinobacteria|c__Actinobacteria|o__Corynebacteriales|f__Nocardiaceae	2|201174|1760|85007|85025	0.13971	Hospital	GZ1	Summer	5
k__Bacteria|p__Firmicutes|c__Negativicutes|o__Veillonellales|f__Veillonellaceae	2|1239|909932|1843489|31977	0.12467	Hospital	GZ1	Summer	5
k__Bacteria|p__Proteobacteria|c__Betaproteobacteria|o__Nitrosomonadales|f__Sterolibacteriaceae	2|1224|28216|32003|2008793	0.11676	Hospital	GZ1	Summer	5
k__Bacteria|p__Proteobacteria|c__Gammaproteobacteria|o__Cardiobacteriales|f__Cardiobacteriaceae	2|1224|1236|135615|868	0.07933	Hospital	GZ1	Summer	5
k__Bacteria|p__Bacteroidetes|c__Bacteroidia|o__Bacteroidales|f__Porphyromonadaceae	2|976|200643|171549|171551	0.06377	Hospital	GZ1	Summer	5
k__Bacteria|p__Proteobacteria|c__Epsilonproteobacteria|o__Campylobacterales|f__Campylobacteraceae	2|1224|29547|213849|72294	0.06208	Hospital	GZ1	Summer	5
k__Bacteria|p__Actinobacteria|c__Actinobacteria|o__Micrococcales|f__Dermacoccaceae	2|201174|1760|85006|145357	0.0604	Hospital	GZ1	Summer	5
k__Bacteria|p__Proteobacteria|c__Alphaproteobacteria|o__Rhodobacterales|f__Rhodobacteraceae	2|1224|28211|204455|31989	0.06018	Hospital	GZ1	Summer	5
k__Bacteria|p__Proteobacteria|c__Alphaproteobacteria|o__Alphaproteobacteria_unclassified|f__Alphaproteobacteria_unclassified	2|1224|28211||	0.05949	Hospital	GZ1	Summer	4
k__Bacteria|p__Fusobacteria|c__Fusobacteriia|o__Fusobacteriales|f__Leptotrichiaceae	2|32066|203490|203491|1129771	0.05541	Hospital	GZ1	Summer	5
k__Bacteria|p__Firmicutes|c__Bacilli|o__Bacillales|f__Bacillales_unclassified	2|1239|91061|1385|	0.05031	Hospital	GZ1	Summer	4
k__Bacteria|p__Actinobacteria|c__Actinobacteria|o__Micrococcales|f__Brevibacteriaceae	2|201174|1760|85006|85019	0.04359	Hospital	GZ1	Summer	5
k__Bacteria|p__Cyanobacteria|c__Cyanobacteria_unclassified|o__Chroococcidiopsidales|f__Chroococcidiopsidaceae	2|1117||1890505|1890528	0.04102	Hospital	GZ1	Summer	5
k__Bacteria|p__Bacteroidetes|c__Bacteroidia|o__Bacteroidales|f__Tannerellaceae	2|976|200643|171549|2005525	0.03188	Hospital	GZ1	Summer	5
k__Bacteria|p__Proteobacteria|c__Alphaproteobacteria|o__Sphingomonadales|f__Sphingomonadales_unclassified	2|1224|28211|204457|	0.02352	Hospital	GZ1	Summer	4
k__Bacteria|p__Proteobacteria|c__Alphaproteobacteria|o__Caulobacterales|f__Caulobacteraceae	2|1224|28211|204458|76892	0.02339	Hospital	GZ1	Summer	5
k__Bacteria|p__Firmicutes|c__Bacilli|o__Lactobacillales|f__Aerococcaceae	2|1239|91061|186826|186827	0.02327	Hospital	GZ1	Summer	5
k__Bacteria|p__Proteobacteria|c__Proteobacteria_unclassified|o__Proteobacteria_unclassified|f__Proteobacteria_unclassified	2|1224|||	0.02112	Hospital	GZ1	Summer	4
k__Bacteria|p__Proteobacteria|c__Alphaproteobacteria|o__Rhizobiales|f__Methylobacteriaceae	2|1224|28211|356|119045	0.01922	Hospital	GZ1	Summer	5
k__Bacteria|p__Proteobacteria|c__Gammaproteobacteria|o__Legionellales|f__Legionellaceae	2|1224|1236|118969|444	0.01103	Hospital	GZ1	Summer	5
k__Bacteria|p__Nitrospirae|c__Nitrospira|o__Nitrospirales|f__Nitrospiraceae	2|40117|203693|189778|189779	0.00975	Hospital	GZ1	Summer	5
k__Bacteria|p__Proteobacteria|c__Gammaproteobacteria|o__Enterobacterales|f__Enterobacteriaceae	2|1224|1236|91347|543	0.0081	Hospital	GZ1	Summer	5
k__Bacteria|p__Proteobacteria|c__Betaproteobacteria|o__Burkholderiales|f__Comamonadaceae	2|1224|28216|80840|80864	0.00563	Hospital	GZ1	Summer	5
k__Bacteria|p__Actinobacteria|c__Actinobacteria|o__Micrococcales|f__Microbacteriaceae	2|201174|1760|85006|85023	0.00471	Hospital	GZ1	Summer	5
k__Bacteria|p__Proteobacteria|c__Betaproteobacteria|o__Nitrosomonadales|f__Nitrosomonadaceae	2|1224|28216|32003|206379	0.0041	Hospital	GZ1	Summer	5
k__Bacteria|p__Proteobacteria|c__Deltaproteobacteria|o__Myxococcales|f__Archangiaceae	2|1224|28221|29|39	0.00365	Hospital	GZ1	Summer	5
k__Bacteria|p__Cyanobacteria|c__Cyanobacteria_unclassified|o__Chroococcales|f__Chroococcaceae	2|1117||1118|1890464	0.00326	Hospital	GZ1	Summer	5
k__Bacteria|p__Firmicutes|c__Bacilli|o__Lactobacillales|f__Carnobacteriaceae	2|1239|91061|186826|186828	0.00324	Hospital	GZ1	Summer	5
k__Bacteria|p__Proteobacteria|c__Alphaproteobacteria|o__Rhodospirillales|f__Acetobacteraceae	2|1224|28211|204441|433	0.00199	Hospital	GZ1	Summer	5
k__Bacteria|p__Actinobacteria|c__Actinobacteria|o__Corynebacteriales|f__Dietziaceae	2|201174|1760|85007|85029	0.00091	Hospital	GZ1	Summer	5
k__Bacteria|p__Firmicutes|c__Bacilli|o__Bacillales|f__Staphylococcaceae|g__Staphylococcus	2|1239|91061|1385|90964|1279	37.5097	Hospital	GZ1	Summer	6
k__Bacteria|p__Actinobacteria|c__Actinobacteria|o__Propionibacteriales|f__Propionibacteriaceae|g__Cutibacterium	2|201174|1760|85009|31957|1912216	29.2907	Hospital	GZ1	Summer	6
k__Bacteria|p__Proteobacteria|c__Betaproteobacteria|o__Nitrosomonadales|f__Methylophilaceae|g__Methylophilus	2|1224|28216|32003|32011|16	14.9505	Hospital	GZ1	Summer	6
k__Bacteria|p__Actinobacteria|c__Actinobacteria|o__Corynebacteriales|f__Corynebacteriaceae|g__Corynebacterium	2|201174|1760|85007|1653|1716	5.04292	Hospital	GZ1	Summer	6
k__Bacteria|p__Proteobacteria|c__Betaproteobacteria|o__Burkholderiales|f__Burkholderiaceae|g__Ralstonia	2|1224|28216|80840|119060|48736	2.51585	Hospital	GZ1	Summer	6
k__Bacteria|p__Firmicutes|c__Bacilli|o__Lactobacillales|f__Streptococcaceae|g__Streptococcus	2|1239|91061|186826|1300|1301	1.06901	Hospital	GZ1	Summer	6
k__Bacteria|p__Proteobacteria|c__Betaproteobacteria|o__Neisseriales|f__Neisseriaceae|g__Neisseria	2|1224|28216|206351|481|482	1.02058	Hospital	GZ1	Summer	6
k__Bacteria|p__Bacteroidetes|c__Flavobacteriia|o__Flavobacteriales|f__Flavobacteriaceae|g__Flavobacterium	2|976|117743|200644|49546|237	0.95022	Hospital	GZ1	Summer	6
k__Bacteria|p__Proteobacteria|c__Betaproteobacteria|o__Burkholderiales|f__Burkholderiaceae|g__Lautropia	2|1224|28216|80840|119060|47670	0.89029	Hospital	GZ1	Summer	6
k__Bacteria|p__Actinobacteria|c__Actinobacteria|o__Actinomycetales|f__Actinomycetaceae|g__Actinomyces	2|201174|1760|2037|2049|1654	0.6757	Hospital	GZ1	Summer	6
k__Bacteria|p__Proteobacteria|c__Gammaproteobacteria|o__Pseudomonadales|f__Moraxellaceae|g__Moraxella	2|1224|1236|72274|468|475	0.57618	Hospital	GZ1	Summer	6
k__Bacteria|p__Proteobacteria|c__Alphaproteobacteria|o__Rhodospirillales|f__Rhodospirillales_unclassified|g__Enhydrobacter	2|1224|28211|204441||212791	0.54256	Hospital	GZ1	Summer	6
k__Bacteria|p__Firmicutes|c__Tissierellia|o__Tissierellales|f__Peptoniphilaceae|g__Anaerococcus	2|1239|1737404|1737405|1570339|165779	0.47192	Hospital	GZ1	Summer	6
k__Bacteria|p__Proteobacteria|c__Alphaproteobacteria|o__Sphingomonadales|f__Sphingomonadaceae|g__Blastomonas	2|1224|28211|204457|41297|150203	0.42874	Hospital	GZ1	Summer	6
k__Bacteria|p__Proteobacteria|c__Gammaproteobacteria|o__Pasteurellales|f__Pasteurellaceae|g__Haemophilus	2|1224|1236|135625|712|724	0.42417	Hospital	GZ1	Summer	6
k__Bacteria|p__Proteobacteria|c__Gammaproteobacteria|o__Pseudomonadales|f__Moraxellaceae|g__Acinetobacter	2|1224|1236|72274|468|469	0.34627	Hospital	GZ1	Summer	6
k__Bacteria|p__Bacteroidetes|c__Flavobacteriia|o__Flavobacteriales|f__Flavobacteriaceae|g__Capnocytophaga	2|976|117743|200644|49546|1016	0.31381	Hospital	GZ1	Summer	6
k__Bacteria|p__Firmicutes|c__Tissierellia|o__Tissierellales|f__Peptoniphilaceae|g__Finegoldia	2|1239|1737404|1737405|1570339|150022	0.28993	Hospital	GZ1	Summer	6
k__Bacteria|p__Fusobacteria|c__Fusobacteriia|o__Fusobacteriales|f__Fusobacteriaceae|g__Fusobacterium	2|32066|203490|203491|203492|848	0.23003	Hospital	GZ1	Summer	6
k__Bacteria|p__Actinobacteria|c__Actinobacteria|o__Corynebacteriales|f__Gordoniaceae|g__Gordonia	2|201174|1760|85007|85026|2053	0.20926	Hospital	GZ1	Summer	6
k__Bacteria|p__Actinobacteria|c__Actinobacteria|o__Micrococcales|f__Micrococcaceae|g__Rothia	2|201174|1760|85006|1268|32207	0.20428	Hospital	GZ1	Summer	6
k__Bacteria|p__Firmicutes|c__Bacilli|o__Bacillales|f__Bacillaceae|g__Bacillus	2|1239|91061|1385|186817|1386	0.19239	Hospital	GZ1	Summer	6
k__Bacteria|p__Bacteroidetes|c__Bacteroidia|o__Bacteroidales|f__Prevotellaceae|g__Prevotella	2|976|200643|171549|171552|838	0.1882	Hospital	GZ1	Summer	6
k__Eukaryota|p__Basidiomycota|c__Malasseziomycetes|o__Malasseziales|f__Malasseziaceae|g__Malassezia	2759|5204|1538075|162474|742845|55193	0.1771	Hospital	GZ1	Summer	6
k__Bacteria|p__Actinobacteria|c__Actinobacteria|o__Corynebacteriales|f__Nocardiaceae|g__Rhodococcus	2|201174|1760|85007|85025|1827	0.13971	Hospital	GZ1	Summer	6
k__Bacteria|p__Firmicutes|c__Negativicutes|o__Veillonellales|f__Veillonellaceae|g__Veillonella	2|1239|909932|1843489|31977|29465	0.12467	Hospital	GZ1	Summer	6
k__Bacteria|p__Proteobacteria|c__Betaproteobacteria|o__Nitrosomonadales|f__Sterolibacteriaceae|g__Methyloversatilis	2|1224|28216|32003|2008793|378210	0.11676	Hospital	GZ1	Summer	6
k__Bacteria|p__Actinobacteria|c__Actinobacteria|o__Micrococcales|f__Micrococcaceae|g__Kocuria	2|201174|1760|85006|1268|57493	0.08144	Hospital	GZ1	Summer	6
k__Bacteria|p__Proteobacteria|c__Gammaproteobacteria|o__Cardiobacteriales|f__Cardiobacteriaceae|g__Cardiobacterium	2|1224|1236|135615|868|2717	0.07933	Hospital	GZ1	Summer	6
k__Bacteria|p__Bacteroidetes|c__Bacteroidia|o__Bacteroidales|f__Porphyromonadaceae|g__Porphyromonas	2|976|200643|171549|171551|836	0.06377	Hospital	GZ1	Summer	6
k__Bacteria|p__Proteobacteria|c__Epsilonproteobacteria|o__Campylobacterales|f__Campylobacteraceae|g__Campylobacter	2|1224|29547|213849|72294|194	0.06208	Hospital	GZ1	Summer	6
k__Bacteria|p__Proteobacteria|c__Alphaproteobacteria|o__Rhodobacterales|f__Rhodobacteraceae|g__Paracoccus	2|1224|28211|204455|31989|265	0.06018	Hospital	GZ1	Summer	6
k__Bacteria|p__Proteobacteria|c__Alphaproteobacteria|o__Alphaproteobacteria_unclassified|f__Alphaproteobacteria_unclassified|g__Phreatobacter	2|1224|28211|||1632780	0.05949	Hospital	GZ1	Summer	6
k__Bacteria|p__Fusobacteria|c__Fusobacteriia|o__Fusobacteriales|f__Leptotrichiaceae|g__Leptotrichia	2|32066|203490|203491|1129771|32067	0.05541	Hospital	GZ1	Summer	6
k__Bacteria|p__Actinobacteria|c__Actinobacteria|o__Micrococcales|f__Dermacoccaceae|g__Dermacoccus	2|201174|1760|85006|145357|57495	0.05335	Hospital	GZ1	Summer	6
k__Bacteria|p__Actinobacteria|c__Actinobacteria|o__Micrococcales|f__Micrococcaceae|g__Micrococcus	2|201174|1760|85006|1268|1269	0.05124	Hospital	GZ1	Summer	6
k__Bacteria|p__Firmicutes|c__Bacilli|o__Bacillales|f__Bacillales_unclassified|g__Gemella	2|1239|91061|1385||1378	0.05031	Hospital	GZ1	Summer	6
k__Bacteria|p__Actinobacteria|c__Actinobacteria|o__Micrococcales|f__Brevibacteriaceae|g__Brevibacterium	2|201174|1760|85006|85019|1696	0.04359	Hospital	GZ1	Summer	6
k__Bacteria|p__Cyanobacteria|c__Cyanobacteria_unclassified|o__Chroococcidiopsidales|f__Chroococcidiopsidaceae|g__Chroococcidiopsis	2|1117||1890505|1890528|54298	0.04102	Hospital	GZ1	Summer	6
k__Bacteria|p__Proteobacteria|c__Betaproteobacteria|o__Burkholderiales|f__Burkholderiaceae|g__Paraburkholderia	2|1224|28216|80840|119060|1822464	0.03399	Hospital	GZ1	Summer	6
k__Bacteria|p__Bacteroidetes|c__Bacteroidia|o__Bacteroidales|f__Tannerellaceae|g__Tannerella	2|976|200643|171549|2005525|195950	0.03188	Hospital	GZ1	Summer	6
k__Bacteria|p__Proteobacteria|c__Alphaproteobacteria|o__Sphingomonadales|f__Sphingomonadaceae|g__Sphingomonas	2|1224|28211|204457|41297|13687	0.03145	Hospital	GZ1	Summer	6
k__Bacteria|p__Proteobacteria|c__Alphaproteobacteria|o__Sphingomonadales|f__Sphingomonadaceae|g__Novosphingobium	2|1224|28211|204457|41297|165696	0.02858	Hospital	GZ1	Summer	6
k__Bacteria|p__Actinobacteria|c__Actinobacteria|o__Propionibacteriales|f__Propionibacteriaceae|g__Pseudopropionibacterium	2|201174|1760|85009|31957|1912217	0.02712	Hospital	GZ1	Summer	6
k__Bacteria|p__Proteobacteria|c__Betaproteobacteria|o__Neisseriales|f__Neisseriaceae|g__Kingella	2|1224|28216|206351|481|32257	0.02567	Hospital	GZ1	Summer	6
k__Bacteria|p__Proteobacteria|c__Alphaproteobacteria|o__Sphingomonadales|f__Sphingomonadales_unclassified|g__Sphingomonadales_unclassified	2|1224|28211|204457||	0.02352	Hospital	GZ1	Summer	5
k__Bacteria|p__Proteobacteria|c__Alphaproteobacteria|o__Caulobacterales|f__Caulobacteraceae|g__Brevundimonas	2|1224|28211|204458|76892|41275	0.02339	Hospital	GZ1	Summer	6
k__Bacteria|p__Firmicutes|c__Bacilli|o__Lactobacillales|f__Aerococcaceae|g__Abiotrophia	2|1239|91061|186826|186827|46123	0.02327	Hospital	GZ1	Summer	6
k__Bacteria|p__Proteobacteria|c__Proteobacteria_unclassified|o__Proteobacteria_unclassified|f__Proteobacteria_unclassified|g__Proteobacteria_unclassified	2|1224||||	0.02112	Hospital	GZ1	Summer	5
k__Bacteria|p__Proteobacteria|c__Alphaproteobacteria|o__Rhizobiales|f__Methylobacteriaceae|g__Methylobacterium	2|1224|28211|356|119045|407	0.01922	Hospital	GZ1	Summer	6
k__Bacteria|p__Bacteroidetes|c__Flavobacteriia|o__Flavobacteriales|f__Flavobacteriaceae|g__Chryseobacterium	2|976|117743|200644|49546|59732	0.01596	Hospital	GZ1	Summer	6
k__Bacteria|p__Proteobacteria|c__Alphaproteobacteria|o__Sphingomonadales|f__Sphingomonadaceae|g__Sphingobium	2|1224|28211|204457|41297|165695	0.01422	Hospital	GZ1	Summer	6
k__Bacteria|p__Bacteroidetes|c__Flavobacteriia|o__Flavobacteriales|f__Flavobacteriaceae|g__Cloacibacterium	2|976|117743|200644|49546|501783	0.01384	Hospital	GZ1	Summer	6
k__Bacteria|p__Proteobacteria|c__Gammaproteobacteria|o__Legionellales|f__Legionellaceae|g__Legionella	2|1224|1236|118969|444|445	0.01103	Hospital	GZ1	Summer	6
k__Bacteria|p__Nitrospirae|c__Nitrospira|o__Nitrospirales|f__Nitrospiraceae|g__Nitrospira	2|40117|203693|189778|189779|1234	0.00975	Hospital	GZ1	Summer	6
k__Bacteria|p__Actinobacteria|c__Actinobacteria|o__Micrococcales|f__Dermacoccaceae|g__Kytococcus	2|201174|1760|85006|145357|57499	0.00704	Hospital	GZ1	Summer	6
k__Bacteria|p__Proteobacteria|c__Betaproteobacteria|o__Burkholderiales|f__Comamonadaceae|g__Pelomonas	2|1224|28216|80840|80864|335058	0.00563	Hospital	GZ1	Summer	6
k__Bacteria|p__Proteobacteria|c__Gammaproteobacteria|o__Enterobacterales|f__Enterobacteriaceae|g__Escherichia	2|1224|1236|91347|543|561	0.00529	Hospital	GZ1	Summer	6
k__Bacteria|p__Actinobacteria|c__Actinobacteria|o__Micrococcales|f__Microbacteriaceae|g__Microbacterium	2|201174|1760|85006|85023|33882	0.00471	Hospital	GZ1	Summer	6
k__Bacteria|p__Bacteroidetes|c__Bacteroidia|o__Bacteroidales|f__Prevotellaceae|g__Alloprevotella	2|976|200643|171549|171552|1283313	0.00453	Hospital	GZ1	Summer	6
k__Bacteria|p__Proteobacteria|c__Betaproteobacteria|o__Nitrosomonadales|f__Nitrosomonadaceae|g__Nitrosomonas	2|1224|28216|32003|206379|914	0.0041	Hospital	GZ1	Summer	6
k__Bacteria|p__Proteobacteria|c__Deltaproteobacteria|o__Myxococcales|f__Archangiaceae|g__Stigmatella	2|1224|28221|29|39|40	0.00365	Hospital	GZ1	Summer	6
k__Bacteria|p__Cyanobacteria|c__Cyanobacteria_unclassified|o__Chroococcales|f__Chroococcaceae|g__Cyanosarcina	2|1117||1118|1890464|431394	0.00326	Hospital	GZ1	Summer	6
k__Bacteria|p__Firmicutes|c__Bacilli|o__Lactobacillales|f__Carnobacteriaceae|g__Granulicatella	2|1239|91061|186826|186828|117563	0.00324	Hospital	GZ1	Summer	6
k__Bacteria|p__Proteobacteria|c__Gammaproteobacteria|o__Enterobacterales|f__Enterobacteriaceae|g__Klebsiella	2|1224|1236|91347|543|570	0.00281	Hospital	GZ1	Summer	6
k__Bacteria|p__Proteobacteria|c__Alphaproteobacteria|o__Rhodospirillales|f__Acetobacteraceae|g__Roseomonas	2|1224|28211|204441|433|125216	0.00199	Hospital	GZ1	Summer	6
k__Bacteria|p__Actinobacteria|c__Actinobacteria|o__Corynebacteriales|f__Dietziaceae|g__Dietzia	2|201174|1760|85007|85029|37914	0.00091	Hospital	GZ1	Summer	6
k__Bacteria|p__Actinobacteria|c__Actinobacteria|o__Propionibacteriales|f__Propionibacteriaceae|g__Cutibacterium|s__Cutibacterium_acnes	2|201174|1760|85009|31957|1912216|1747	28.5758	Hospital	GZ1	Summer	7
k__Bacteria|p__Firmicutes|c__Bacilli|o__Bacillales|f__Staphylococcaceae|g__Staphylococcus|s__Staphylococcus_warneri	2|1239|91061|1385|90964|1279|1292	17.7034	Hospital	GZ1	Summer	7
k__Bacteria|p__Firmicutes|c__Bacilli|o__Bacillales|f__Staphylococcaceae|g__Staphylococcus|s__Staphylococcus_epidermidis	2|1239|91061|1385|90964|1279|1282	15.7897	Hospital	GZ1	Summer	7
k__Bacteria|p__Proteobacteria|c__Betaproteobacteria|o__Nitrosomonadales|f__Methylophilaceae|g__Methylophilus|s__Methylophilus_sp	2|1224|28216|32003|32011|16|29541	14.9505	Hospital	GZ1	Summer	7
k__Bacteria|p__Actinobacteria|c__Actinobacteria|o__Corynebacteriales|f__Corynebacteriaceae|g__Corynebacterium|s__Corynebacterium_accolens	2|201174|1760|85007|1653|1716|38284	2.57079	Hospital	GZ1	Summer	7
k__Bacteria|p__Proteobacteria|c__Betaproteobacteria|o__Burkholderiales|f__Burkholderiaceae|g__Ralstonia|s__Ralstonia_insidiosa	2|1224|28216|80840|119060|48736|190721	2.51585	Hospital	GZ1	Summer	7
k__Bacteria|p__Firmicutes|c__Bacilli|o__Bacillales|f__Staphylococcaceae|g__Staphylococcus|s__Staphylococcus_capitis	2|1239|91061|1385|90964|1279|29388	1.7613	Hospital	GZ1	Summer	7
k__Bacteria|p__Firmicutes|c__Bacilli|o__Bacillales|f__Staphylococcaceae|g__Staphylococcus|s__Staphylococcus_hominis	2|1239|91061|1385|90964|1279|1290	1.17297	Hospital	GZ1	Summer	7
k__Bacteria|p__Actinobacteria|c__Actinobacteria|o__Corynebacteriales|f__Corynebacteriaceae|g__Corynebacterium|s__Corynebacterium_hadale	2|201174|1760|85007|1653|1716|2026255	0.98609	Hospital	GZ1	Summer	7
k__Bacteria|p__Bacteroidetes|c__Flavobacteriia|o__Flavobacteriales|f__Flavobacteriaceae|g__Flavobacterium|s__Flavobacterium_fontis	2|976|117743|200644|49546|237|1124188	0.95022	Hospital	GZ1	Summer	7
k__Bacteria|p__Proteobacteria|c__Betaproteobacteria|o__Burkholderiales|f__Burkholderiaceae|g__Lautropia|s__Lautropia_mirabilis	2|1224|28216|80840|119060|47670|47671	0.89029	Hospital	GZ1	Summer	7
k__Bacteria|p__Actinobacteria|c__Actinobacteria|o__Corynebacteriales|f__Corynebacteriaceae|g__Corynebacterium|s__Corynebacterium_pseudogenitalium	2|201174|1760|85007|1653|1716|38303	0.75447	Hospital	GZ1	Summer	7
k__Bacteria|p__Proteobacteria|c__Betaproteobacteria|o__Neisseriales|f__Neisseriaceae|g__Neisseria|s__Neisseria_elongata	2|1224|28216|206351|481|482|495	0.6967	Hospital	GZ1	Summer	7
k__Bacteria|p__Proteobacteria|c__Gammaproteobacteria|o__Pseudomonadales|f__Moraxellaceae|g__Moraxella|s__Moraxella_osloensis	2|1224|1236|72274|468|475|34062	0.57618	Hospital	GZ1	Summer	7
k__Bacteria|p__Proteobacteria|c__Alphaproteobacteria|o__Rhodospirillales|f__Rhodospirillales_unclassified|g__Enhydrobacter|s__Enhydrobacter_aerosaccus	2|1224|28211|204441||212791|225324	0.54256	Hospital	GZ1	Summer	7
k__Bacteria|p__Firmicutes|c__Tissierellia|o__Tissierellales|f__Peptoniphilaceae|g__Anaerococcus|s__Anaerococcus_octavius	2|1239|1737404|1737405|1570339|165779|54007	0.46376	Hospital	GZ1	Summer	7
k__Bacteria|p__Firmicutes|c__Bacilli|o__Lactobacillales|f__Streptococcaceae|g__Streptococcus|s__Streptococcus_sanguinis	2|1239|91061|186826|1300|1301|1305	0.45329	Hospital	GZ1	Summer	7
k__Bacteria|p__Firmicutes|c__Bacilli|o__Bacillales|f__Staphylococcaceae|g__Staphylococcus|s__Staphylococcus_cohnii	2|1239|91061|1385|90964|1279|29382	0.43015	Hospital	GZ1	Summer	7
k__Bacteria|p__Proteobacteria|c__Alphaproteobacteria|o__Sphingomonadales|f__Sphingomonadaceae|g__Blastomonas|s__Blastomonas_sp	2|1224|28211|204457|41297|150203|1909299	0.42874	Hospital	GZ1	Summer	7
k__Bacteria|p__Actinobacteria|c__Actinobacteria|o__Propionibacteriales|f__Propionibacteriaceae|g__Cutibacterium|s__Cutibacterium_granulosum	2|201174|1760|85009|31957|1912216|33011	0.42644	Hospital	GZ1	Summer	7
k__Bacteria|p__Firmicutes|c__Bacilli|o__Lactobacillales|f__Streptococcaceae|g__Streptococcus|s__Streptococcus_mitis	2|1239|91061|186826|1300|1301|28037	0.40098	Hospital	GZ1	Summer	7
k__Bacteria|p__Proteobacteria|c__Gammaproteobacteria|o__Pasteurellales|f__Pasteurellaceae|g__Haemophilus|s__Haemophilus_parainfluenzae	2|1224|1236|135625|712|724|729	0.3628	Hospital	GZ1	Summer	7
k__Bacteria|p__Actinobacteria|c__Actinobacteria|o__Corynebacteriales|f__Corynebacteriaceae|g__Corynebacterium|s__Corynebacterium_tuberculostearicum	2|201174|1760|85007|1653|1716|38304	0.30214	Hospital	GZ1	Summer	7
k__Bacteria|p__Proteobacteria|c__Betaproteobacteria|o__Neisseriales|f__Neisseriaceae|g__Neisseria|s__Neisseria_flavescens	2|1224|28216|206351|481|482|484	0.30056	Hospital	GZ1	Summer	7
k__Bacteria|p__Firmicutes|c__Tissierellia|o__Tissierellales|f__Peptoniphilaceae|g__Finegoldia|s__Finegoldia_magna	2|1239|1737404|1737405|1570339|150022|1260	0.28993	Hospital	GZ1	Summer	7
k__Bacteria|p__Proteobacteria|c__Gammaproteobacteria|o__Pseudomonadales|f__Moraxellaceae|g__Acinetobacter|s__Acinetobacter_nosocomialis	2|1224|1236|72274|468|469|106654	0.27822	Hospital	GZ1	Summer	7
k__Bacteria|p__Firmicutes|c__Bacilli|o__Bacillales|f__Staphylococcaceae|g__Staphylococcus|s__Staphylococcus_haemolyticus	2|1239|91061|1385|90964|1279|1283	0.26387	Hospital	GZ1	Summer	7
k__Bacteria|p__Actinobacteria|c__Actinobacteria|o__Actinomycetales|f__Actinomycetaceae|g__Actinomyces|s__Actinomyces_oris	2|201174|1760|2037|2049|1654|544580	0.26353	Hospital	GZ1	Summer	7
k__Bacteria|p__Actinobacteria|c__Actinobacteria|o__Propionibacteriales|f__Propionibacteriaceae|g__Cutibacterium|s__Cutibacterium_avidum	2|201174|1760|85009|31957|1912216|33010	0.20788	Hospital	GZ1	Summer	7
k__Bacteria|p__Actinobacteria|c__Actinobacteria|o__Corynebacteriales|f__Corynebacteriaceae|g__Corynebacterium|s__Corynebacterium_matruchotii	2|201174|1760|85007|1653|1716|43768	0.19476	Hospital	GZ1	Summer	7
k__Bacteria|p__Actinobacteria|c__Actinobacteria|o__Corynebacteriales|f__Gordoniaceae|g__Gordonia|s__Gordonia_sputi	2|201174|1760|85007|85026|2053|36823	0.18416	Hospital	GZ1	Summer	7
k__Bacteria|p__Firmicutes|c__Bacilli|o__Bacillales|f__Bacillaceae|g__Bacillus|s__Bacillus_cereus_group	2|1239|91061|1385|186817|1386|86661	0.18401	Hospital	GZ1	Summer	7
k__Bacteria|p__Firmicutes|c__Bacilli|o__Bacillales|f__Staphylococcaceae|g__Staphylococcus|s__Staphylococcus_caprae	2|1239|91061|1385|90964|1279|29380	0.18145	Hospital	GZ1	Summer	7
k__Bacteria|p__Actinobacteria|c__Actinobacteria|o__Actinomycetales|f__Actinomycetaceae|g__Actinomyces|s__Actinomyces_odontolyticus	2|201174|1760|2037|2049|1654|1660	0.178	Hospital	GZ1	Summer	7
k__Eukaryota|p__Basidiomycota|c__Malasseziomycetes|o__Malasseziales|f__Malasseziaceae|g__Malassezia|s__Malassezia_restricta	2759|5204|1538075|162474|742845|55193|76775	0.16381	Hospital	GZ1	Summer	7
k__Bacteria|p__Firmicutes|c__Bacilli|o__Bacillales|f__Staphylococcaceae|g__Staphylococcus|s__Staphylococcus_pettenkoferi	2|1239|91061|1385|90964|1279|170573	0.13482	Hospital	GZ1	Summer	7
k__Bacteria|p__Bacteroidetes|c__Flavobacteriia|o__Flavobacteriales|f__Flavobacteriaceae|g__Capnocytophaga|s__Capnocytophaga_sputigena	2|976|117743|200644|49546|1016|1019	0.13307	Hospital	GZ1	Summer	7
k__Bacteria|p__Actinobacteria|c__Actinobacteria|o__Micrococcales|f__Micrococcaceae|g__Rothia|s__Rothia_aeria	2|201174|1760|85006|1268|32207|172042	0.12696	Hospital	GZ1	Summer	7
k__Bacteria|p__Actinobacteria|c__Actinobacteria|o__Actinomycetales|f__Actinomycetaceae|g__Actinomyces|s__Actinomyces_massiliensis	2|201174|1760|2037|2049|1654|461393	0.12472	Hospital	GZ1	Summer	7
k__Bacteria|p__Firmicutes|c__Negativicutes|o__Veillonellales|f__Veillonellaceae|g__Veillonella|s__Veillonella_parvula	2|1239|909932|1843489|31977|29465|29466	0.12467	Hospital	GZ1	Summer	7
k__Bacteria|p__Proteobacteria|c__Betaproteobacteria|o__Nitrosomonadales|f__Sterolibacteriaceae|g__Methyloversatilis|s__Methyloversatilis_universalis	2|1224|28216|32003|2008793|378210|378211	0.11676	Hospital	GZ1	Summer	7
k__Bacteria|p__Actinobacteria|c__Actinobacteria|o__Actinomycetales|f__Actinomycetaceae|g__Actinomyces|s__Actinomyces_johnsonii	2|201174|1760|2037|2049|1654|544581	0.10799	Hospital	GZ1	Summer	7
k__Bacteria|p__Actinobacteria|c__Actinobacteria|o__Corynebacteriales|f__Corynebacteriaceae|g__Corynebacterium|s__Corynebacterium_durum	2|201174|1760|85007|1653|1716|61592	0.09923	Hospital	GZ1	Summer	7
k__Bacteria|p__Bacteroidetes|c__Bacteroidia|o__Bacteroidales|f__Prevotellaceae|g__Prevotella|s__Prevotella_pallens	2|976|200643|171549|171552|838|60133	0.09674	Hospital	GZ1	Summer	7
k__Bacteria|p__Actinobacteria|c__Actinobacteria|o__Corynebacteriales|f__Nocardiaceae|g__Rhodococcus|s__Rhodococcus_erythropolis	2|201174|1760|85007|85025|1827|1833	0.09452	Hospital	GZ1	Summer	7
k__Bacteria|p__Firmicutes|c__Bacilli|o__Lactobacillales|f__Streptococcaceae|g__Streptococcus|s__Streptococcus_oralis	2|1239|91061|186826|1300|1301|1303	0.09434	Hospital	GZ1	Summer	7
k__Bacteria|p__Bacteroidetes|c__Flavobacteriia|o__Flavobacteriales|f__Flavobacteriaceae|g__Capnocytophaga|s__Capnocytophaga_leadbetteri	2|976|117743|200644|49546|1016|327575	0.08989	Hospital	GZ1	Summer	7
k__Bacteria|p__Fusobacteria|c__Fusobacteriia|o__Fusobacteriales|f__Fusobacteriaceae|g__Fusobacterium|s__Fusobacterium_periodonticum	2|32066|203490|203491|203492|848|860	0.08602	Hospital	GZ1	Summer	7
k__Bacteria|p__Actinobacteria|c__Actinobacteria|o__Propionibacteriales|f__Propionibacteriaceae|g__Cutibacterium|s__Propionibacterium_humerusii	2|201174|1760|85009|31957|1912216|1050843	0.08064	Hospital	GZ1	Summer	7
k__Bacteria|p__Fusobacteria|c__Fusobacteriia|o__Fusobacteriales|f__Fusobacteriaceae|g__Fusobacterium|s__Fusobacterium_hwasookii	2|32066|203490|203491|203492|848|1583098	0.07936	Hospital	GZ1	Summer	7
k__Bacteria|p__Actinobacteria|c__Actinobacteria|o__Micrococcales|f__Micrococcaceae|g__Kocuria|s__Kocuria_palustris	2|201174|1760|85006|1268|57493|71999	0.07933	Hospital	GZ1	Summer	7
k__Bacteria|p__Proteobacteria|c__Gammaproteobacteria|o__Cardiobacteriales|f__Cardiobacteriaceae|g__Cardiobacterium|s__Cardiobacterium_hominis	2|1224|1236|135615|868|2717|2718	0.07809	Hospital	GZ1	Summer	7
k__Bacteria|p__Fusobacteria|c__Fusobacteriia|o__Fusobacteriales|f__Fusobacteriaceae|g__Fusobacterium|s__Fusobacterium_nucleatum	2|32066|203490|203491|203492|848|851	0.06465	Hospital	GZ1	Summer	7
k__Bacteria|p__Proteobacteria|c__Gammaproteobacteria|o__Pasteurellales|f__Pasteurellaceae|g__Haemophilus|s__Haemophilus_haemolyticus	2|1224|1236|135625|712|724|726	0.06136	Hospital	GZ1	Summer	7
k__Bacteria|p__Firmicutes|c__Bacilli|o__Bacillales|f__Staphylococcaceae|g__Staphylococcus|s__Staphylococcus_condimenti	2|1239|91061|1385|90964|1279|70255	0.06023	Hospital	GZ1	Summer	7
k__Bacteria|p__Proteobacteria|c__Alphaproteobacteria|o__Alphaproteobacteria_unclassified|f__Alphaproteobacteria_unclassified|g__Phreatobacter|s__Phreatobacter_oligotrophus	2|1224|28211|||1632780|1122261	0.05949	Hospital	GZ1	Summer	7
k__Bacteria|p__Bacteroidetes|c__Bacteroidia|o__Bacteroidales|f__Prevotellaceae|g__Prevotella|s__Prevotella_buccalis	2|976|200643|171549|171552|838|28127	0.05834	Hospital	GZ1	Summer	7
k__Bacteria|p__Firmicutes|c__Bacilli|o__Lactobacillales|f__Streptococcaceae|g__Streptococcus|s__Streptococcus_sp_M334	2|1239|91061|186826|1300|1301|563038	0.05463	Hospital	GZ1	Summer	7
k__Bacteria|p__Bacteroidetes|c__Flavobacteriia|o__Flavobacteriales|f__Flavobacteriaceae|g__Capnocytophaga|s__Capnocytophaga_gingivalis	2|976|117743|200644|49546|1016|1017	0.0538	Hospital	GZ1	Summer	7
k__Bacteria|p__Actinobacteria|c__Actinobacteria|o__Corynebacteriales|f__Corynebacteriaceae|g__Corynebacterium|s__Corynebacterium_afermentans	2|201174|1760|85007|1653|1716|38286	0.05377	Hospital	GZ1	Summer	7
k__Bacteria|p__Actinobacteria|c__Actinobacteria|o__Corynebacteriales|f__Corynebacteriaceae|g__Corynebacterium|s__Corynebacterium_pyruviciproducens	2|201174|1760|85007|1653|1716|598660	0.05359	Hospital	GZ1	Summer	7
k__Bacteria|p__Actinobacteria|c__Actinobacteria|o__Micrococcales|f__Dermacoccaceae|g__Dermacoccus|s__Dermacoccus_nishinomiyaensis	2|201174|1760|85006|145357|57495|1274	0.05335	Hospital	GZ1	Summer	7
k__Bacteria|p__Actinobacteria|c__Actinobacteria|o__Corynebacteriales|f__Nocardiaceae|g__Rhodococcus|s__Rhodococcus_qingshengii	2|201174|1760|85007|85025|1827|334542	0.04519	Hospital	GZ1	Summer	7
k__Bacteria|p__Firmicutes|c__Bacilli|o__Lactobacillales|f__Streptococcaceae|g__Streptococcus|s__Streptococcus_urinalis	2|1239|91061|186826|1300|1301|149016	0.04473	Hospital	GZ1	Summer	7
k__Bacteria|p__Actinobacteria|c__Actinobacteria|o__Micrococcales|f__Micrococcaceae|g__Rothia|s__Rothia_dentocariosa	2|201174|1760|85006|1268|32207|2047	0.03998	Hospital	GZ1	Summer	7
k__Bacteria|p__Actinobacteria|c__Actinobacteria|o__Micrococcales|f__Brevibacteriaceae|g__Brevibacterium|s__Brevibacterium_casei	2|201174|1760|85006|85019|1696|33889	0.03919	Hospital	GZ1	Summer	7
k__Bacteria|p__Bacteroidetes|c__Bacteroidia|o__Bacteroidales|f__Porphyromonadaceae|g__Porphyromonas|s__Porphyromonas_somerae	2|976|200643|171549|171551|836|322095	0.03846	Hospital	GZ1	Summer	7
k__Bacteria|p__Proteobacteria|c__Epsilonproteobacteria|o__Campylobacterales|f__Campylobacteraceae|g__Campylobacter|s__Campylobacter_showae	2|1224|29547|213849|72294|194|204	0.03795	Hospital	GZ1	Summer	7
k__Bacteria|p__Actinobacteria|c__Actinobacteria|o__Micrococcales|f__Micrococcaceae|g__Micrococcus|s__Micrococcus_luteus	2|201174|1760|85006|1268|1269|1270	0.03739	Hospital	GZ1	Summer	7
k__Bacteria|p__Actinobacteria|c__Actinobacteria|o__Micrococcales|f__Micrococcaceae|g__Rothia|s__Rothia_mucilaginosa	2|201174|1760|85006|1268|32207|43675	0.03734	Hospital	GZ1	Summer	7
k__Bacteria|p__Cyanobacteria|c__Cyanobacteria_unclassified|o__Chroococcidiopsidales|f__Chroococcidiopsidaceae|g__Chroococcidiopsis|s__Chroococcidiopsis_thermalis	2|1117||1890505|1890528|54298|54299	0.03316	Hospital	GZ1	Summer	7
k__Bacteria|p__Bacteroidetes|c__Bacteroidia|o__Bacteroidales|f__Prevotellaceae|g__Prevotella|s__Prevotella_melaninogenica	2|976|200643|171549|171552|838|28132	0.03312	Hospital	GZ1	Summer	7
k__Bacteria|p__Proteobacteria|c__Alphaproteobacteria|o__Rhodobacterales|f__Rhodobacteraceae|g__Paracoccus|s__Paracoccus_sphaerophysae	2|1224|28211|204455|31989|265|690417	0.03216	Hospital	GZ1	Summer	7
k__Bacteria|p__Bacteroidetes|c__Bacteroidia|o__Bacteroidales|f__Tannerellaceae|g__Tannerella|s__Tannerella_sp_oral_taxon_HOT_286	2|976|200643|171549|2005525|195950|712710	0.03188	Hospital	GZ1	Summer	7
k__Bacteria|p__Proteobacteria|c__Alphaproteobacteria|o__Sphingomonadales|f__Sphingomonadaceae|g__Sphingomonas|s__Sphingomonas_paucimobilis	2|1224|28211|204457|41297|13687|13689	0.03145	Hospital	GZ1	Summer	7
k__Bacteria|p__Proteobacteria|c__Alphaproteobacteria|o__Sphingomonadales|f__Sphingomonadaceae|g__Novosphingobium|s__Novosphingobium_sp_AAP93	2|1224|28211|204457|41297|165696|1523427	0.02858	Hospital	GZ1	Summer	7
k__Bacteria|p__Actinobacteria|c__Actinobacteria|o__Propionibacteriales|f__Propionibacteriaceae|g__Pseudopropionibacterium|s__Pseudopropionibacterium_propionicum	2|201174|1760|85009|31957|1912217|1750	0.02712	Hospital	GZ1	Summer	7
k__Bacteria|p__Proteobacteria|c__Betaproteobacteria|o__Neisseriales|f__Neisseriaceae|g__Kingella|s__Kingella_denitrificans	2|1224|28216|206351|481|32257|502	0.02567	Hospital	GZ1	Summer	7
k__Bacteria|p__Bacteroidetes|c__Bacteroidia|o__Bacteroidales|f__Porphyromonadaceae|g__Porphyromonas|s__Porphyromonas_catoniae	2|976|200643|171549|171551|836|41976	0.02531	Hospital	GZ1	Summer	7
k__Bacteria|p__Proteobacteria|c__Alphaproteobacteria|o__Rhodobacterales|f__Rhodobacteraceae|g__Paracoccus|s__Paracoccus_sp_WN007	2|1224|28211|204455|31989|265|2032623	0.0253	Hospital	GZ1	Summer	7
k__Bacteria|p__Proteobacteria|c__Epsilonproteobacteria|o__Campylobacterales|f__Campylobacteraceae|g__Campylobacter|s__Campylobacter_ureolyticus	2|1224|29547|213849|72294|194|827	0.02412	Hospital	GZ1	Summer	7
k__Bacteria|p__Proteobacteria|c__Alphaproteobacteria|o__Sphingomonadales|f__Sphingomonadales_unclassified|g__Sphingomonadales_unclassified|s__Sphingomonadales_bacterium_RIFCSPHIGHO2_01_FULL_65_20	2|1224|28211|204457|||1802169	0.02352	Hospital	GZ1	Summer	7
k__Bacteria|p__Proteobacteria|c__Alphaproteobacteria|o__Caulobacterales|f__Caulobacteraceae|g__Brevundimonas|s__Brevundimonas_diminuta	2|1224|28211|204458|76892|41275|293	0.02339	Hospital	GZ1	Summer	7
k__Bacteria|p__Proteobacteria|c__Betaproteobacteria|o__Neisseriales|f__Neisseriaceae|g__Neisseria|s__Neisseria_sicca	2|1224|28216|206351|481|482|490	0.02332	Hospital	GZ1	Summer	7
k__Bacteria|p__Firmicutes|c__Bacilli|o__Lactobacillales|f__Aerococcaceae|g__Abiotrophia|s__Abiotrophia_sp_HMSC24B09	2|1239|91061|186826|186827|46123|1581061	0.02327	Hospital	GZ1	Summer	7
k__Bacteria|p__Proteobacteria|c__Betaproteobacteria|o__Burkholderiales|f__Burkholderiaceae|g__Paraburkholderia|s__Paraburkholderia_fungorum	2|1224|28216|80840|119060|1822464|134537	0.02166	Hospital	GZ1	Summer	7
k__Bacteria|p__Proteobacteria|c__Gammaproteobacteria|o__Pseudomonadales|f__Moraxellaceae|g__Acinetobacter|s__Acinetobacter_junii	2|1224|1236|72274|468|469|40215	0.02124	Hospital	GZ1	Summer	7
k__Bacteria|p__Proteobacteria|c__Proteobacteria_unclassified|o__Proteobacteria_unclassified|f__Proteobacteria_unclassified|g__Proteobacteria_unclassified|s__Proteobacteria_bacterium_SG_bin4	2|1224|||||1827381	0.02112	Hospital	GZ1	Summer	7
k__Bacteria|p__Fusobacteria|c__Fusobacteriia|o__Fusobacteriales|f__Leptotrichiaceae|g__Leptotrichia|s__Leptotrichia_hofstadii	2|32066|203490|203491|1129771|32067|157688	0.02019	Hospital	GZ1	Summer	7
k__Bacteria|p__Firmicutes|c__Bacilli|o__Bacillales|f__Bacillales_unclassified|g__Gemella|s__Gemella_haemolysans	2|1239|91061|1385||1378|1379	0.02012	Hospital	GZ1	Summer	7
k__Bacteria|p__Firmicutes|c__Bacilli|o__Bacillales|f__Bacillales_unclassified|g__Gemella|s__Gemella_sanguinis	2|1239|91061|1385||1378|84135	0.01932	Hospital	GZ1	Summer	7
k__Bacteria|p__Proteobacteria|c__Alphaproteobacteria|o__Rhizobiales|f__Methylobacteriaceae|g__Methylobacterium|s__Methylobacterium_radiotolerans	2|1224|28211|356|119045|407|31998	0.01922	Hospital	GZ1	Summer	7
k__Bacteria|p__Bacteroidetes|c__Flavobacteriia|o__Flavobacteriales|f__Flavobacteriaceae|g__Capnocytophaga|s__Capnocytophaga_granulosa	2|976|117743|200644|49546|1016|45242	0.0187	Hospital	GZ1	Summer	7
k__Bacteria|p__Bacteroidetes|c__Flavobacteriia|o__Flavobacteriales|f__Flavobacteriaceae|g__Capnocytophaga|s__Capnocytophaga_sp_oral_taxon_332	2|976|117743|200644|49546|1016|712213	0.01836	Hospital	GZ1	Summer	7
k__Bacteria|p__Proteobacteria|c__Gammaproteobacteria|o__Pseudomonadales|f__Moraxellaceae|g__Acinetobacter|s__Acinetobacter_venetianus	2|1224|1236|72274|468|469|52133	0.01783	Hospital	GZ1	Summer	7
k__Bacteria|p__Proteobacteria|c__Gammaproteobacteria|o__Pseudomonadales|f__Moraxellaceae|g__Acinetobacter|s__Acinetobacter_baumannii	2|1224|1236|72274|468|469|470	0.01686	Hospital	GZ1	Summer	7
k__Bacteria|p__Fusobacteria|c__Fusobacteriia|o__Fusobacteriales|f__Leptotrichiaceae|g__Leptotrichia|s__Leptotrichia_sp_oral_taxon_212	2|32066|203490|203491|1129771|32067|712357	0.01626	Hospital	GZ1	Summer	7
k__Bacteria|p__Bacteroidetes|c__Flavobacteriia|o__Flavobacteriales|f__Flavobacteriaceae|g__Chryseobacterium|s__Chryseobacterium_haifense	2|976|117743|200644|49546|59732|421525	0.01596	Hospital	GZ1	Summer	7
k__Bacteria|p__Proteobacteria|c__Alphaproteobacteria|o__Sphingomonadales|f__Sphingomonadaceae|g__Sphingobium|s__Sphingobium_yanoikuyae	2|1224|28211|204457|41297|165695|13690	0.01422	Hospital	GZ1	Summer	7
k__Bacteria|p__Actinobacteria|c__Actinobacteria|o__Micrococcales|f__Micrococcaceae|g__Micrococcus|s__Micrococcus_aloeverae	2|201174|1760|85006|1268|1269|1391911	0.01386	Hospital	GZ1	Summer	7
k__Bacteria|p__Bacteroidetes|c__Flavobacteriia|o__Flavobacteriales|f__Flavobacteriaceae|g__Cloacibacterium|s__Cloacibacterium_normanense	2|976|117743|200644|49546|501783|237258	0.01384	Hospital	GZ1	Summer	7
k__Bacteria|p__Firmicutes|c__Bacilli|o__Lactobacillales|f__Streptococcaceae|g__Streptococcus|s__Streptococcus_infantis	2|1239|91061|186826|1300|1301|68892	0.01375	Hospital	GZ1	Summer	7
k__Bacteria|p__Actinobacteria|c__Actinobacteria|o__Corynebacteriales|f__Gordoniaceae|g__Gordonia|s__Gordonia_jacobaea	2|201174|1760|85007|85026|2053|122202	0.01372	Hospital	GZ1	Summer	7
k__Eukaryota|p__Basidiomycota|c__Malasseziomycetes|o__Malasseziales|f__Malasseziaceae|g__Malassezia|s__Malassezia_globosa	2759|5204|1538075|162474|742845|55193|76773	0.01329	Hospital	GZ1	Summer	7
k__Bacteria|p__Fusobacteria|c__Fusobacteriia|o__Fusobacteriales|f__Leptotrichiaceae|g__Leptotrichia|s__Leptotrichia_sp_oral_taxon_215	2|32066|203490|203491|1129771|32067|712359	0.01301	Hospital	GZ1	Summer	7
k__Bacteria|p__Actinobacteria|c__Actinobacteria|o__Corynebacteriales|f__Corynebacteriaceae|g__Corynebacterium|s__Corynebacterium_ureicelerivorans	2|201174|1760|85007|1653|1716|401472	0.0129	Hospital	GZ1	Summer	7
k__Bacteria|p__Proteobacteria|c__Betaproteobacteria|o__Burkholderiales|f__Burkholderiaceae|g__Paraburkholderia|s__Paraburkholderia_insulsa	2|1224|28216|80840|119060|1822464|1441714	0.01233	Hospital	GZ1	Summer	7
k__Bacteria|p__Firmicutes|c__Bacilli|o__Bacillales|f__Staphylococcaceae|g__Staphylococcus|s__Staphylococcus_arlettae	2|1239|91061|1385|90964|1279|29378	0.01181	Hospital	GZ1	Summer	7
k__Bacteria|p__Actinobacteria|c__Actinobacteria|o__Corynebacteriales|f__Gordoniaceae|g__Gordonia|s__Gordonia_terrae	2|201174|1760|85007|85026|2053|2055	0.01138	Hospital	GZ1	Summer	7
k__Bacteria|p__Proteobacteria|c__Gammaproteobacteria|o__Legionellales|f__Legionellaceae|g__Legionella|s__Legionella_beliardensis	2|1224|1236|118969|444|445|91822	0.01103	Hospital	GZ1	Summer	7
k__Bacteria|p__Firmicutes|c__Bacilli|o__Bacillales|f__Bacillales_unclassified|g__Gemella|s__Gemella_morbillorum	2|1239|91061|1385||1378|29391	0.01087	Hospital	GZ1	Summer	7
k__Bacteria|p__Nitrospirae|c__Nitrospira|o__Nitrospirales|f__Nitrospiraceae|g__Nitrospira|s__Nitrospira_sp_ST_bin5	2|40117|203693|189778|189779|1234|1978765	0.00975	Hospital	GZ1	Summer	7
k__Bacteria|p__Actinobacteria|c__Actinobacteria|o__Corynebacteriales|f__Corynebacteriaceae|g__Corynebacterium|s__Corynebacterium_singulare	2|201174|1760|85007|1653|1716|161899	0.00957	Hospital	GZ1	Summer	7
k__Bacteria|p__Proteobacteria|c__Gammaproteobacteria|o__Pseudomonadales|f__Moraxellaceae|g__Acinetobacter|s__Acinetobacter_schindleri	2|1224|1236|72274|468|469|108981	0.00862	Hospital	GZ1	Summer	7
k__Bacteria|p__Firmicutes|c__Bacilli|o__Bacillales|f__Bacillaceae|g__Bacillus|s__Bacillus_megaterium	2|1239|91061|1385|186817|1386|1404	0.00838	Hospital	GZ1	Summer	7
k__Bacteria|p__Firmicutes|c__Tissierellia|o__Tissierellales|f__Peptoniphilaceae|g__Anaerococcus|s__Anaerococcus_nagyae	2|1239|1737404|1737405|1570339|165779|1755241	0.00816	Hospital	GZ1	Summer	7
k__Bacteria|p__Cyanobacteria|c__Cyanobacteria_unclassified|o__Chroococcidiopsidales|f__Chroococcidiopsidaceae|g__Chroococcidiopsis|s__Chroococcidiopsis_cubana	2|1117||1890505|1890528|54298|171392	0.00786	Hospital	GZ1	Summer	7
k__Bacteria|p__Firmicutes|c__Bacilli|o__Lactobacillales|f__Streptococcaceae|g__Streptococcus|s__Streptococcus_gordonii	2|1239|91061|186826|1300|1301|1302	0.0073	Hospital	GZ1	Summer	7
k__Bacteria|p__Actinobacteria|c__Actinobacteria|o__Micrococcales|f__Dermacoccaceae|g__Kytococcus|s__Kytococcus_sedentarius	2|201174|1760|85006|145357|57499|1276	0.00704	Hospital	GZ1	Summer	7
k__Bacteria|p__Deinococcus_Thermus|c__Deinococci|o__Deinococcales|f__Deinococcaceae|g__Deinococcus|s__Deinococcus_reticulitermitis	2|1297|188787|118964|183710|1298|856736	0.00613	Hospital	GZ1	Summer	7
k__Bacteria|p__Proteobacteria|c__Betaproteobacteria|o__Burkholderiales|f__Comamonadaceae|g__Pelomonas|s__Pelomonas_puraquae	2|1224|28216|80840|80864|335058|431059	0.00563	Hospital	GZ1	Summer	7
k__Bacteria|p__Actinobacteria|c__Actinobacteria|o__Corynebacteriales|f__Corynebacteriaceae|g__Corynebacterium|s__Corynebacterium_simulans	2|201174|1760|85007|1653|1716|146827	0.00562	Hospital	GZ1	Summer	7
k__Bacteria|p__Proteobacteria|c__Gammaproteobacteria|o__Enterobacterales|f__Enterobacteriaceae|g__Escherichia|s__Escherichia_coli	2|1224|1236|91347|543|561|562	0.00529	Hospital	GZ1	Summer	7
k__Bacteria|p__Bacteroidetes|c__Bacteroidia|o__Bacteroidales|f__Prevotellaceae|g__Alloprevotella|s__Prevotella_sp_oral_taxon_473	2|976|200643|171549|171552|1283313|712469	0.00453	Hospital	GZ1	Summer	7
k__Bacteria|p__Actinobacteria|c__Actinobacteria|o__Micrococcales|f__Brevibacteriaceae|g__Brevibacterium|s__Brevibacterium_iodinum	2|201174|1760|85006|85019|1696|31943	0.0044	Hospital	GZ1	Summer	7
k__Bacteria|p__Proteobacteria|c__Betaproteobacteria|o__Nitrosomonadales|f__Nitrosomonadaceae|g__Nitrosomonas|s__Nitrosomonas_europaea	2|1224|28216|32003|206379|914|915	0.0041	Hospital	GZ1	Summer	7
k__Bacteria|p__Proteobacteria|c__Deltaproteobacteria|o__Myxococcales|f__Archangiaceae|g__Stigmatella|s__Stigmatella_aurantiaca	2|1224|28221|29|39|40|41	0.00365	Hospital	GZ1	Summer	7
k__Bacteria|p__Fusobacteria|c__Fusobacteriia|o__Fusobacteriales|f__Leptotrichiaceae|g__Leptotrichia|s__Leptotrichia_sp_oral_taxon_879	2|32066|203490|203491|1129771|32067|1227267	0.00346	Hospital	GZ1	Summer	7
k__Bacteria|p__Cyanobacteria|c__Cyanobacteria_unclassified|o__Chroococcales|f__Chroococcaceae|g__Cyanosarcina|s__Cyanosarcina_burmensis	2|1117||1118|1890464|431394|2107696	0.00326	Hospital	GZ1	Summer	7
k__Bacteria|p__Firmicutes|c__Bacilli|o__Lactobacillales|f__Carnobacteriaceae|g__Granulicatella|s__Granulicatella_adiacens	2|1239|91061|186826|186828|117563|46124	0.00324	Hospital	GZ1	Summer	7
k__Bacteria|p__Proteobacteria|c__Gammaproteobacteria|o__Enterobacterales|f__Enterobacteriaceae|g__Klebsiella|s__Klebsiella_pneumoniae	2|1224|1236|91347|543|570|573	0.00281	Hospital	GZ1	Summer	7
k__Bacteria|p__Proteobacteria|c__Alphaproteobacteria|o__Rhodobacterales|f__Rhodobacteraceae|g__Paracoccus|s__Paracoccus_sediminis	2|1224|28211|204455|31989|265|1214787	0.00272	Hospital	GZ1	Summer	7
k__Bacteria|p__Fusobacteria|c__Fusobacteriia|o__Fusobacteriales|f__Leptotrichiaceae|g__Leptotrichia|s__Leptotrichia_sp_oral_taxon_225	2|32066|203490|203491|1129771|32067|671213	0.00248	Hospital	GZ1	Summer	7
k__Bacteria|p__Actinobacteria|c__Actinobacteria|o__Micrococcales|f__Microbacteriaceae|g__Microbacterium|s__Microbacterium_sp_H83	2|201174|1760|85006|85023|33882|1827324	0.00241	Hospital	GZ1	Summer	7
k__Bacteria|p__Actinobacteria|c__Actinobacteria|o__Micrococcales|f__Microbacteriaceae|g__Microbacterium|s__Microbacterium_laevaniformans	2|201174|1760|85006|85023|33882|36807	0.0023	Hospital	GZ1	Summer	7
k__Bacteria|p__Actinobacteria|c__Actinobacteria|o__Micrococcales|f__Micrococcaceae|g__Kocuria|s__Kocuria_rosea	2|201174|1760|85006|1268|57493|1275	0.00211	Hospital	GZ1	Summer	7
k__Bacteria|p__Proteobacteria|c__Gammaproteobacteria|o__Pseudomonadales|f__Moraxellaceae|g__Acinetobacter|s__Acinetobacter_parvus	2|1224|1236|72274|468|469|134533	0.00209	Hospital	GZ1	Summer	7
k__Bacteria|p__Proteobacteria|c__Alphaproteobacteria|o__Rhodospirillales|f__Acetobacteraceae|g__Roseomonas|s__Roseomonas_mucosa	2|1224|28211|204441|433|125216|207340	0.00199	Hospital	GZ1	Summer	7
k__Bacteria|p__Actinobacteria|c__Actinobacteria|o__Actinomycetales|f__Actinomycetaceae|g__Actinomyces|s__Actinomyces_sp_HMSC035G02	2|201174|1760|2037|2049|1654|1739406	0.00145	Hospital	GZ1	Summer	7
k__Bacteria|p__Proteobacteria|c__Gammaproteobacteria|o__Pseudomonadales|f__Moraxellaceae|g__Acinetobacter|s__Acinetobacter_johnsonii	2|1224|1236|72274|468|469|40214	0.0014	Hospital	GZ1	Summer	7
k__Bacteria|p__Proteobacteria|c__Gammaproteobacteria|o__Cardiobacteriales|f__Cardiobacteriaceae|g__Cardiobacterium|s__Cardiobacterium_valvarum	2|1224|1236|135615|868|2717|194702	0.00124	Hospital	GZ1	Summer	7
k__Bacteria|p__Actinobacteria|c__Actinobacteria|o__Corynebacteriales|f__Dietziaceae|g__Dietzia|s__Dietzia_timorensis	2|201174|1760|85007|85029|37914|499555	0.00091	Hospital	GZ1	Summer	7
k__Bacteria	2	99.2546	Hospital	GZ10	Summer	1
k__Eukaryota	2759	0.74536	Hospital	GZ10	Summer	1
k__Bacteria|p__Bacteroidetes	2|976	30.9252	Hospital	GZ10	Summer	2
k__Bacteria|p__Firmicutes	2|1239	22.6726	Hospital	GZ10	Summer	2
k__Bacteria|p__Proteobacteria	2|1224	18.6718	Hospital	GZ10	Summer	2
k__Bacteria|p__Actinobacteria	2|201174	18.3701	Hospital	GZ10	Summer	2
k__Bacteria|p__Cyanobacteria	2|1117	7.86674	Hospital	GZ10	Summer	2
k__Bacteria|p__Deinococcus_Thermus	2|1297	0.74819	Hospital	GZ10	Summer	2
k__Eukaryota|p__Ascomycota	2759|4890	0.60867	Hospital	GZ10	Summer	2
k__Eukaryota|p__Basidiomycota	2759|5204	0.13668	Hospital	GZ10	Summer	2
k__Bacteria|p__Bacteroidetes|c__Flavobacteriia	2|976|117743	30.6835	Hospital	GZ10	Summer	3
k__Bacteria|p__Firmicutes|c__Bacilli	2|1239|91061	22.3725	Hospital	GZ10	Summer	3
k__Bacteria|p__Actinobacteria|c__Actinobacteria	2|201174|1760	18.2635	Hospital	GZ10	Summer	3
k__Bacteria|p__Proteobacteria|c__Gammaproteobacteria	2|1224|1236	12.7639	Hospital	GZ10	Summer	3
k__Bacteria|p__Cyanobacteria|c__Cyanobacteria_unclassified	2|1117|	7.86674	Hospital	GZ10	Summer	2
k__Bacteria|p__Proteobacteria|c__Alphaproteobacteria	2|1224|28211	4.72552	Hospital	GZ10	Summer	3
k__Bacteria|p__Proteobacteria|c__Betaproteobacteria	2|1224|28216	1.12589	Hospital	GZ10	Summer	3
k__Eukaryota|p__Ascomycota|c__Eurotiomycetes	2759|4890|147545	0.60867	Hospital	GZ10	Summer	3
k__Bacteria|p__Bacteroidetes|c__Bacteroidia	2|976|200643	0.24175	Hospital	GZ10	Summer	3
k__Bacteria|p__Firmicutes|c__Tissierellia	2|1239|1737404	0.15163	Hospital	GZ10	Summer	3
k__Bacteria|p__Firmicutes|c__Erysipelotrichia	2|1239|526524	0.14843	Hospital	GZ10	Summer	3
k__Eukaryota|p__Basidiomycota|c__Malasseziomycetes	2759|5204|1538075	0.13668	Hospital	GZ10	Summer	3
k__Bacteria|p__Actinobacteria|c__Rubrobacteria	2|201174|84995	0.10658	Hospital	GZ10	Summer	3
k__Bacteria|p__Proteobacteria|c__Epsilonproteobacteria	2|1224|29547	0.02933	Hospital	GZ10	Summer	3
k__Bacteria|p__Proteobacteria|c__Hydrogenophilalia	2|1224|2008785	0.01611	Hospital	GZ10	Summer	3
k__Bacteria|p__Proteobacteria|c__Deltaproteobacteria	2|1224|28221	0.01106	Hospital	GZ10	Summer	3
k__Bacteria|p__Bacteroidetes|c__Flavobacteriia|o__Flavobacteriales	2|976|117743|200644	30.6835	Hospital	GZ10	Summer	4
k__Bacteria|p__Firmicutes|c__Bacilli|o__Bacillales	2|1239|91061|1385	18.4778	Hospital	GZ10	Summer	4
k__Bacteria|p__Proteobacteria|c__Gammaproteobacteria|o__Pseudomonadales	2|1224|1236|72274	10.8577	Hospital	GZ10	Summer	4
k__Bacteria|p__Actinobacteria|c__Actinobacteria|o__Propionibacteriales	2|201174|1760|85009	8.45295	Hospital	GZ10	Summer	4
k__Bacteria|p__Actinobacteria|c__Actinobacteria|o__Corynebacteriales	2|201174|1760|85007	5.22396	Hospital	GZ10	Summer	4
k__Bacteria|p__Cyanobacteria|c__Cyanobacteria_unclassified|o__Chroococcidiopsidales	2|1117||1890505	4.41138	Hospital	GZ10	Summer	4
k__Bacteria|p__Actinobacteria|c__Actinobacteria|o__Micrococcales	2|201174|1760|85006	4.25867	Hospital	GZ10	Summer	4
k__Bacteria|p__Firmicutes|c__Bacilli|o__Lactobacillales	2|1239|91061|186826	3.89475	Hospital	GZ10	Summer	4
k__Bacteria|p__Proteobacteria|c__Alphaproteobacteria|o__Rhodospirillales	2|1224|28211|204441	2.66565	Hospital	GZ10	Summer	4
k__Bacteria|p__Cyanobacteria|c__Cyanobacteria_unclassified|o__Chroococcales	2|1117||1118	2.64917	Hospital	GZ10	Summer	4
k__Bacteria|p__Proteobacteria|c__Gammaproteobacteria|o__Enterobacterales	2|1224|1236|91347	1.61078	Hospital	GZ10	Summer	4
k__Bacteria|p__Proteobacteria|c__Alphaproteobacteria|o__Rhodobacterales	2|1224|28211|204455	1.51499	Hospital	GZ10	Summer	4
k__Eukaryota|p__Ascomycota|c__Eurotiomycetes|o__Eurotiales	2759|4890|147545|5042	0.60867	Hospital	GZ10	Summer	4
k__Bacteria|p__Proteobacteria|c__Betaproteobacteria|o__Nitrosomonadales	2|1224|28216|32003	0.58092	Hospital	GZ10	Summer	4
k__Bacteria|p__Cyanobacteria|c__Cyanobacteria_unclassified|o__Nostocales	2|1117||1161	0.57979	Hospital	GZ10	Summer	4
k__Bacteria|p__Proteobacteria|c__Betaproteobacteria|o__Burkholderiales	2|1224|28216|80840	0.54497	Hospital	GZ10	Summer	4
k__Bacteria|p__Proteobacteria|c__Alphaproteobacteria|o__Sphingomonadales	2|1224|28211|204457	0.43203	Hospital	GZ10	Summer	4
k__Bacteria|p__Actinobacteria|c__Actinobacteria|o__Geodermatophilales	2|201174|1760|1643682	0.30685	Hospital	GZ10	Summer	4
k__Bacteria|p__Proteobacteria|c__Gammaproteobacteria|o__Xanthomonadales	2|1224|1236|135614	0.28987	Hospital	GZ10	Summer	4
k__Bacteria|p__Bacteroidetes|c__Bacteroidia|o__Bacteroidales	2|976|200643|171549	0.24175	Hospital	GZ10	Summer	4
k__Bacteria|p__Cyanobacteria|c__Cyanobacteria_unclassified|o__Cyanobacteria_unclassified	2|1117||	0.20859	Hospital	GZ10	Summer	3
k__Bacteria|p__Firmicutes|c__Tissierellia|o__Tissierellales	2|1239|1737404|1737405	0.15163	Hospital	GZ10	Summer	4
k__Bacteria|p__Firmicutes|c__Erysipelotrichia|o__Erysipelotrichales	2|1239|526524|526525	0.14843	Hospital	GZ10	Summer	4
k__Eukaryota|p__Basidiomycota|c__Malasseziomycetes|o__Malasseziales	2759|5204|1538075|162474	0.13668	Hospital	GZ10	Summer	4
k__Bacteria|p__Proteobacteria|c__Alphaproteobacteria|o__Rhizobiales	2|1224|28211|356	0.11284	Hospital	GZ10	Summer	4
k__Bacteria|p__Actinobacteria|c__Rubrobacteria|o__Rubrobacterales	2|201174|84995|84996	0.10658	Hospital	GZ10	Summer	4
k__Bacteria|p__Proteobacteria|c__Epsilonproteobacteria|o__Campylobacterales	2|1224|29547|213849	0.02933	Hospital	GZ10	Summer	4
k__Bacteria|p__Actinobacteria|c__Actinobacteria|o__Pseudonocardiales	2|201174|1760|85010	0.0211	Hospital	GZ10	Summer	4
k__Bacteria|p__Cyanobacteria|c__Cyanobacteria_unclassified|o__Oscillatoriales	2|1117||1150	0.01782	Hospital	GZ10	Summer	4
k__Bacteria|p__Proteobacteria|c__Hydrogenophilalia|o__Hydrogenophilales	2|1224|2008785|119069	0.01611	Hospital	GZ10	Summer	4
k__Bacteria|p__Proteobacteria|c__Deltaproteobacteria|o__Myxococcales	2|1224|28221|29	0.01106	Hospital	GZ10	Summer	4
k__Bacteria|p__Proteobacteria|c__Gammaproteobacteria|o__Legionellales	2|1224|1236|118969	0.00558	Hospital	GZ10	Summer	4
k__Bacteria|p__Bacteroidetes|c__Flavobacteriia|o__Flavobacteriales|f__Flavobacteriaceae	2|976|117743|200644|49546	30.6835	Hospital	GZ10	Summer	5
k__Bacteria|p__Proteobacteria|c__Gammaproteobacteria|o__Pseudomonadales|f__Moraxellaceae	2|1224|1236|72274|468	10.8577	Hospital	GZ10	Summer	5
k__Bacteria|p__Firmicutes|c__Bacilli|o__Bacillales|f__Staphylococcaceae	2|1239|91061|1385|90964	9.679	Hospital	GZ10	Summer	5
k__Bacteria|p__Actinobacteria|c__Actinobacteria|o__Propionibacteriales|f__Propionibacteriaceae	2|201174|1760|85009|31957	8.42555	Hospital	GZ10	Summer	5
k__Bacteria|p__Firmicutes|c__Bacilli|o__Bacillales|f__Bacillaceae	2|1239|91061|1385|186817	8.31157	Hospital	GZ10	Summer	5
k__Bacteria|p__Actinobacteria|c__Actinobacteria|o__Corynebacteriales|f__Corynebacteriaceae	2|201174|1760|85007|1653	4.73197	Hospital	GZ10	Summer	5
k__Bacteria|p__Cyanobacteria|c__Cyanobacteria_unclassified|o__Chroococcidiopsidales|f__Chroococcidiopsidaceae	2|1117||1890505|1890528	4.41138	Hospital	GZ10	Summer	5
k__Bacteria|p__Actinobacteria|c__Actinobacteria|o__Micrococcales|f__Micrococcaceae	2|201174|1760|85006|1268	2.91406	Hospital	GZ10	Summer	5
k__Bacteria|p__Cyanobacteria|c__Cyanobacteria_unclassified|o__Chroococcales|f__Chroococcaceae	2|1117||1118|1890464	2.64917	Hospital	GZ10	Summer	5
k__Bacteria|p__Proteobacteria|c__Alphaproteobacteria|o__Rhodospirillales|f__Rhodospirillales_unclassified	2|1224|28211|204441|	1.95886	Hospital	GZ10	Summer	4
k__Bacteria|p__Firmicutes|c__Bacilli|o__Lactobacillales|f__Lactobacillaceae	2|1239|91061|186826|33958	1.94426	Hospital	GZ10	Summer	5
k__Bacteria|p__Proteobacteria|c__Alphaproteobacteria|o__Rhodobacterales|f__Rhodobacteraceae	2|1224|28211|204455|31989	1.51499	Hospital	GZ10	Summer	5
k__Bacteria|p__Firmicutes|c__Bacilli|o__Lactobacillales|f__Aerococcaceae	2|1239|91061|186826|186827	1.49152	Hospital	GZ10	Summer	5
k__Bacteria|p__Proteobacteria|c__Gammaproteobacteria|o__Enterobacterales|f__Erwiniaceae	2|1224|1236|91347|1903409	1.42551	Hospital	GZ10	Summer	5
k__Bacteria|p__Proteobacteria|c__Alphaproteobacteria|o__Rhodospirillales|f__Acetobacteraceae	2|1224|28211|204441|433	0.70679	Hospital	GZ10	Summer	5
k__Eukaryota|p__Ascomycota|c__Eurotiomycetes|o__Eurotiales|f__Aspergillaceae	2759|4890|147545|5042|1131492	0.60867	Hospital	GZ10	Summer	5
k__Bacteria|p__Actinobacteria|c__Actinobacteria|o__Micrococcales|f__Intrasporangiaceae	2|201174|1760|85006|85021	0.60313	Hospital	GZ10	Summer	5
k__Bacteria|p__Proteobacteria|c__Betaproteobacteria|o__Nitrosomonadales|f__Sterolibacteriaceae	2|1224|28216|32003|2008793	0.58092	Hospital	GZ10	Summer	5
k__Bacteria|p__Cyanobacteria|c__Cyanobacteria_unclassified|o__Nostocales|f__Scytonemataceae	2|1117||1161|1182	0.55791	Hospital	GZ10	Summer	5
k__Bacteria|p__Proteobacteria|c__Alphaproteobacteria|o__Sphingomonadales|f__Sphingomonadaceae	2|1224|28211|204457|41297	0.43203	Hospital	GZ10	Summer	5
k__Bacteria|p__Proteobacteria|c__Betaproteobacteria|o__Burkholderiales|f__Comamonadaceae	2|1224|28216|80840|80864	0.40866	Hospital	GZ10	Summer	5
k__Bacteria|p__Actinobacteria|c__Actinobacteria|o__Micrococcales|f__Dermacoccaceae	2|201174|1760|85006|145357	0.38093	Hospital	GZ10	Summer	5
k__Bacteria|p__Actinobacteria|c__Actinobacteria|o__Geodermatophilales|f__Geodermatophilaceae	2|201174|1760|1643682|85030	0.30685	Hospital	GZ10	Summer	5
k__Bacteria|p__Firmicutes|c__Bacilli|o__Bacillales|f__Bacillales_unclassified	2|1239|91061|1385|	0.29132	Hospital	GZ10	Summer	4
k__Bacteria|p__Proteobacteria|c__Gammaproteobacteria|o__Xanthomonadales|f__Xanthomonadaceae	2|1224|1236|135614|32033	0.28987	Hospital	GZ10	Summer	5
k__Bacteria|p__Actinobacteria|c__Actinobacteria|o__Corynebacteriales|f__Dietziaceae	2|201174|1760|85007|85029	0.28424	Hospital	GZ10	Summer	5
k__Bacteria|p__Bacteroidetes|c__Bacteroidia|o__Bacteroidales|f__Prevotellaceae	2|976|200643|171549|171552	0.24175	Hospital	GZ10	Summer	5
k__Bacteria|p__Cyanobacteria|c__Cyanobacteria_unclassified|o__Cyanobacteria_unclassified|f__Cyanobacteria_unclassified	2|1117|||	0.20859	Hospital	GZ10	Summer	4
k__Bacteria|p__Proteobacteria|c__Gammaproteobacteria|o__Enterobacterales|f__Enterobacteriaceae	2|1224|1236|91347|543	0.18527	Hospital	GZ10	Summer	5
k__Bacteria|p__Firmicutes|c__Bacilli|o__Lactobacillales|f__Streptococcaceae	2|1239|91061|186826|1300	0.17033	Hospital	GZ10	Summer	5
k__Bacteria|p__Actinobacteria|c__Actinobacteria|o__Micrococcales|f__Microbacteriaceae	2|201174|1760|85006|85023	0.16662	Hospital	GZ10	Summer	5
k__Bacteria|p__Firmicutes|c__Tissierellia|o__Tissierellales|f__Peptoniphilaceae	2|1239|1737404|1737405|1570339	0.15163	Hospital	GZ10	Summer	5
k__Bacteria|p__Firmicutes|c__Bacilli|o__Lactobacillales|f__Enterococcaceae	2|1239|91061|186826|81852	0.15095	Hospital	GZ10	Summer	5
k__Bacteria|p__Firmicutes|c__Bacilli|o__Bacillales|f__Thermoactinomycetaceae	2|1239|91061|1385|186824	0.1497	Hospital	GZ10	Summer	5
k__Bacteria|p__Firmicutes|c__Erysipelotrichia|o__Erysipelotrichales|f__Erysipelotrichaceae	2|1239|526524|526525|128827	0.14843	Hospital	GZ10	Summer	5
k__Bacteria|p__Firmicutes|c__Bacilli|o__Lactobacillales|f__Leuconostocaceae	2|1239|91061|186826|81850	0.13769	Hospital	GZ10	Summer	5
k__Bacteria|p__Actinobacteria|c__Actinobacteria|o__Corynebacteriales|f__Mycobacteriaceae	2|201174|1760|85007|1762	0.13676	Hospital	GZ10	Summer	5
k__Eukaryota|p__Basidiomycota|c__Malasseziomycetes|o__Malasseziales|f__Malasseziaceae	2759|5204|1538075|162474|742845	0.13668	Hospital	GZ10	Summer	5
k__Bacteria|p__Proteobacteria|c__Betaproteobacteria|o__Burkholderiales|f__Burkholderiaceae	2|1224|28216|80840|119060	0.13631	Hospital	GZ10	Summer	5
k__Bacteria|p__Actinobacteria|c__Actinobacteria|o__Micrococcales|f__Dermabacteraceae	2|201174|1760|85006|85020	0.12192	Hospital	GZ10	Summer	5
k__Bacteria|p__Proteobacteria|c__Alphaproteobacteria|o__Rhizobiales|f__Methylobacteriaceae	2|1224|28211|356|119045	0.11284	Hospital	GZ10	Summer	5
k__Bacteria|p__Actinobacteria|c__Rubrobacteria|o__Rubrobacterales|f__Rubrobacteraceae	2|201174|84995|84996|84997	0.10658	Hospital	GZ10	Summer	5
k__Bacteria|p__Actinobacteria|c__Actinobacteria|o__Micrococcales|f__Cellulomonadaceae	2|201174|1760|85006|85016	0.07202	Hospital	GZ10	Summer	5
k__Bacteria|p__Actinobacteria|c__Actinobacteria|o__Corynebacteriales|f__Nocardiaceae	2|201174|1760|85007|85025	0.07098	Hospital	GZ10	Summer	5
k__Bacteria|p__Firmicutes|c__Bacilli|o__Bacillales|f__Planococcaceae	2|1239|91061|1385|186818	0.04618	Hospital	GZ10	Summer	5
k__Bacteria|p__Proteobacteria|c__Epsilonproteobacteria|o__Campylobacterales|f__Campylobacteraceae	2|1224|29547|213849|72294	0.02933	Hospital	GZ10	Summer	5
k__Bacteria|p__Actinobacteria|c__Actinobacteria|o__Propionibacteriales|f__Nocardioidaceae	2|201174|1760|85009|85015	0.0274	Hospital	GZ10	Summer	5
k__Bacteria|p__Cyanobacteria|c__Cyanobacteria_unclassified|o__Nostocales|f__Tolypothrichaceae	2|1117||1161|119859	0.02187	Hospital	GZ10	Summer	5
k__Bacteria|p__Actinobacteria|c__Actinobacteria|o__Pseudonocardiales|f__Pseudonocardiaceae	2|201174|1760|85010|2070	0.0211	Hospital	GZ10	Summer	5
k__Bacteria|p__Cyanobacteria|c__Cyanobacteria_unclassified|o__Oscillatoriales|f__Microcoleaceae	2|1117||1150|1892252	0.01782	Hospital	GZ10	Summer	5
k__Bacteria|p__Proteobacteria|c__Hydrogenophilalia|o__Hydrogenophilales|f__Hydrogenophilaceae	2|1224|2008785|119069|206349	0.01611	Hospital	GZ10	Summer	5
k__Bacteria|p__Proteobacteria|c__Deltaproteobacteria|o__Myxococcales|f__Polyangiaceae	2|1224|28221|29|49	0.01106	Hospital	GZ10	Summer	5
k__Bacteria|p__Proteobacteria|c__Gammaproteobacteria|o__Legionellales|f__Legionellaceae	2|1224|1236|118969|444	0.00558	Hospital	GZ10	Summer	5
k__Bacteria|p__Bacteroidetes|c__Flavobacteriia|o__Flavobacteriales|f__Flavobacteriaceae|g__Cloacibacterium	2|976|117743|200644|49546|501783	30.405	Hospital	GZ10	Summer	6
k__Bacteria|p__Firmicutes|c__Bacilli|o__Bacillales|f__Staphylococcaceae|g__Staphylococcus	2|1239|91061|1385|90964|1279	9.14462	Hospital	GZ10	Summer	6
k__Bacteria|p__Proteobacteria|c__Gammaproteobacteria|o__Pseudomonadales|f__Moraxellaceae|g__Acinetobacter	2|1224|1236|72274|468|469	8.52949	Hospital	GZ10	Summer	6
k__Bacteria|p__Actinobacteria|c__Actinobacteria|o__Propionibacteriales|f__Propionibacteriaceae|g__Cutibacterium	2|201174|1760|85009|31957|1912216	8.42555	Hospital	GZ10	Summer	6
k__Bacteria|p__Actinobacteria|c__Actinobacteria|o__Corynebacteriales|f__Corynebacteriaceae|g__Corynebacterium	2|201174|1760|85007|1653|1716	4.73197	Hospital	GZ10	Summer	6
k__Bacteria|p__Cyanobacteria|c__Cyanobacteria_unclassified|o__Chroococcidiopsidales|f__Chroococcidiopsidaceae|g__Chroococcidiopsis	2|1117||1890505|1890528|54298	4.27308	Hospital	GZ10	Summer	6
k__Bacteria|p__Firmicutes|c__Bacilli|o__Bacillales|f__Bacillaceae|g__Bacillus	2|1239|91061|1385|186817|1386	4.22393	Hospital	GZ10	Summer	6
k__Bacteria|p__Firmicutes|c__Bacilli|o__Bacillales|f__Bacillaceae|g__Anoxybacillus	2|1239|91061|1385|186817|150247	4.08764	Hospital	GZ10	Summer	6
k__Bacteria|p__Proteobacteria|c__Gammaproteobacteria|o__Pseudomonadales|f__Moraxellaceae|g__Moraxella	2|1224|1236|72274|468|475	2.32819	Hospital	GZ10	Summer	6
k__Bacteria|p__Cyanobacteria|c__Cyanobacteria_unclassified|o__Chroococcales|f__Chroococcaceae|g__Cyanosarcina	2|1117||1118|1890464|431394	2.31451	Hospital	GZ10	Summer	6
k__Bacteria|p__Proteobacteria|c__Alphaproteobacteria|o__Rhodospirillales|f__Rhodospirillales_unclassified|g__Enhydrobacter	2|1224|28211|204441||212791	1.95886	Hospital	GZ10	Summer	6
k__Bacteria|p__Firmicutes|c__Bacilli|o__Lactobacillales|f__Lactobacillaceae|g__Lactobacillus	2|1239|91061|186826|33958|1578	1.94426	Hospital	GZ10	Summer	6
k__Bacteria|p__Proteobacteria|c__Alphaproteobacteria|o__Rhodobacterales|f__Rhodobacteraceae|g__Paracoccus	2|1224|28211|204455|31989|265	1.51499	Hospital	GZ10	Summer	6
k__Bacteria|p__Actinobacteria|c__Actinobacteria|o__Micrococcales|f__Micrococcaceae|g__Micrococcus	2|201174|1760|85006|1268|1269	1.47484	Hospital	GZ10	Summer	6
k__Bacteria|p__Actinobacteria|c__Actinobacteria|o__Micrococcales|f__Micrococcaceae|g__Kocuria	2|201174|1760|85006|1268|57493	1.43922	Hospital	GZ10	Summer	6
k__Bacteria|p__Proteobacteria|c__Gammaproteobacteria|o__Enterobacterales|f__Erwiniaceae|g__Pantoea	2|1224|1236|91347|1903409|53335	1.42551	Hospital	GZ10	Summer	6
k__Bacteria|p__Firmicutes|c__Bacilli|o__Lactobacillales|f__Aerococcaceae|g__Aerococcus	2|1239|91061|186826|186827|1375	1.34012	Hospital	GZ10	Summer	6
k__Bacteria|p__Proteobacteria|c__Alphaproteobacteria|o__Rhodospirillales|f__Acetobacteraceae|g__Roseomonas	2|1224|28211|204441|433|125216	0.70679	Hospital	GZ10	Summer	6
k__Eukaryota|p__Ascomycota|c__Eurotiomycetes|o__Eurotiales|f__Aspergillaceae|g__Aspergillus	2759|4890|147545|5042|1131492|5052	0.60867	Hospital	GZ10	Summer	6
k__Bacteria|p__Proteobacteria|c__Betaproteobacteria|o__Nitrosomonadales|f__Sterolibacteriaceae|g__Methyloversatilis	2|1224|28216|32003|2008793|378210	0.58092	Hospital	GZ10	Summer	6
k__Bacteria|p__Actinobacteria|c__Actinobacteria|o__Micrococcales|f__Intrasporangiaceae|g__Janibacter	2|201174|1760|85006|85021|53457	0.57734	Hospital	GZ10	Summer	6
k__Bacteria|p__Cyanobacteria|c__Cyanobacteria_unclassified|o__Nostocales|f__Scytonemataceae|g__Scytonema	2|1117||1161|1182|1203	0.55791	Hospital	GZ10	Summer	6
k__Bacteria|p__Firmicutes|c__Bacilli|o__Bacillales|f__Staphylococcaceae|g__Macrococcus	2|1239|91061|1385|90964|69965	0.53438	Hospital	GZ10	Summer	6
k__Bacteria|p__Proteobacteria|c__Alphaproteobacteria|o__Sphingomonadales|f__Sphingomonadaceae|g__Sphingomonas	2|1224|28211|204457|41297|13687	0.43203	Hospital	GZ10	Summer	6
k__Bacteria|p__Actinobacteria|c__Actinobacteria|o__Micrococcales|f__Dermacoccaceae|g__Dermacoccus	2|201174|1760|85006|145357|57495	0.38093	Hospital	GZ10	Summer	6
k__Bacteria|p__Proteobacteria|c__Betaproteobacteria|o__Burkholderiales|f__Comamonadaceae|g__Serpentinomonas	2|1224|28216|80840|80864|2490452	0.35321	Hospital	GZ10	Summer	6
k__Bacteria|p__Cyanobacteria|c__Cyanobacteria_unclassified|o__Chroococcales|f__Chroococcaceae|g__Chondrocystis	2|1117||1118|1890464|268175	0.33466	Hospital	GZ10	Summer	6
k__Bacteria|p__Firmicutes|c__Bacilli|o__Bacillales|f__Bacillales_unclassified|g__Exiguobacterium	2|1239|91061|1385||33986	0.29132	Hospital	GZ10	Summer	6
k__Bacteria|p__Proteobacteria|c__Gammaproteobacteria|o__Xanthomonadales|f__Xanthomonadaceae|g__Xanthomonas	2|1224|1236|135614|32033|338	0.28987	Hospital	GZ10	Summer	6
k__Bacteria|p__Actinobacteria|c__Actinobacteria|o__Corynebacteriales|f__Dietziaceae|g__Dietzia	2|201174|1760|85007|85029|37914	0.28424	Hospital	GZ10	Summer	6
k__Bacteria|p__Bacteroidetes|c__Bacteroidia|o__Bacteroidales|f__Prevotellaceae|g__Prevotella	2|976|200643|171549|171552|838	0.24175	Hospital	GZ10	Summer	6
k__Bacteria|p__Cyanobacteria|c__Cyanobacteria_unclassified|o__Cyanobacteria_unclassified|f__Cyanobacteria_unclassified|g__Cyanobacteria_unclassified	2|1117||||	0.20859	Hospital	GZ10	Summer	5
k__Bacteria|p__Actinobacteria|c__Actinobacteria|o__Geodermatophilales|f__Geodermatophilaceae|g__Geodermatophilus	2|201174|1760|1643682|85030|1860	0.19965	Hospital	GZ10	Summer	6
k__Bacteria|p__Bacteroidetes|c__Flavobacteriia|o__Flavobacteriales|f__Flavobacteriaceae|g__Chryseobacterium	2|976|117743|200644|49546|59732	0.1592	Hospital	GZ10	Summer	6
k__Bacteria|p__Firmicutes|c__Tissierellia|o__Tissierellales|f__Peptoniphilaceae|g__Finegoldia	2|1239|1737404|1737405|1570339|150022	0.15163	Hospital	GZ10	Summer	6
k__Bacteria|p__Firmicutes|c__Bacilli|o__Lactobacillales|f__Aerococcaceae|g__Globicatella	2|1239|91061|186826|186827|13075	0.15141	Hospital	GZ10	Summer	6
k__Bacteria|p__Firmicutes|c__Bacilli|o__Lactobacillales|f__Enterococcaceae|g__Enterococcus	2|1239|91061|186826|81852|1350	0.15095	Hospital	GZ10	Summer	6
k__Bacteria|p__Firmicutes|c__Erysipelotrichia|o__Erysipelotrichales|f__Erysipelotrichaceae|g__Erysipelothrix	2|1239|526524|526525|128827|1647	0.14843	Hospital	GZ10	Summer	6
k__Bacteria|p__Cyanobacteria|c__Cyanobacteria_unclassified|o__Chroococcidiopsidales|f__Chroococcidiopsidaceae|g__Aliterella	2|1117||1890505|1890528|1827277	0.1383	Hospital	GZ10	Summer	6
k__Bacteria|p__Firmicutes|c__Bacilli|o__Lactobacillales|f__Leuconostocaceae|g__Weissella	2|1239|91061|186826|81850|46255	0.13769	Hospital	GZ10	Summer	6
k__Bacteria|p__Actinobacteria|c__Actinobacteria|o__Corynebacteriales|f__Mycobacteriaceae|g__Mycobacterium	2|201174|1760|85007|1762|1763	0.13676	Hospital	GZ10	Summer	6
k__Eukaryota|p__Basidiomycota|c__Malasseziomycetes|o__Malasseziales|f__Malasseziaceae|g__Malassezia	2759|5204|1538075|162474|742845|55193	0.13668	Hospital	GZ10	Summer	6
k__Bacteria|p__Proteobacteria|c__Betaproteobacteria|o__Burkholderiales|f__Burkholderiaceae|g__Paraburkholderia	2|1224|28216|80840|119060|1822464	0.12907	Hospital	GZ10	Summer	6
k__Bacteria|p__Proteobacteria|c__Gammaproteobacteria|o__Enterobacterales|f__Enterobacteriaceae|g__Escherichia	2|1224|1236|91347|543|561	0.12635	Hospital	GZ10	Summer	6
k__Bacteria|p__Firmicutes|c__Bacilli|o__Lactobacillales|f__Streptococcaceae|g__Streptococcus	2|1239|91061|186826|1300|1301	0.12463	Hospital	GZ10	Summer	6
k__Bacteria|p__Actinobacteria|c__Actinobacteria|o__Micrococcales|f__Dermabacteraceae|g__Brachybacterium	2|201174|1760|85006|85020|43668	0.12192	Hospital	GZ10	Summer	6
k__Bacteria|p__Bacteroidetes|c__Flavobacteriia|o__Flavobacteriales|f__Flavobacteriaceae|g__Flavobacterium	2|976|117743|200644|49546|237	0.11923	Hospital	GZ10	Summer	6
k__Bacteria|p__Actinobacteria|c__Actinobacteria|o__Micrococcales|f__Microbacteriaceae|g__Microcella	2|201174|1760|85006|85023|337004	0.11082	Hospital	GZ10	Summer	6
k__Bacteria|p__Actinobacteria|c__Actinobacteria|o__Geodermatophilales|f__Geodermatophilaceae|g__Blastococcus	2|201174|1760|1643682|85030|38501	0.1072	Hospital	GZ10	Summer	6
k__Bacteria|p__Actinobacteria|c__Rubrobacteria|o__Rubrobacterales|f__Rubrobacteraceae|g__Rubrobacter	2|201174|84995|84996|84997|42255	0.10658	Hospital	GZ10	Summer	6
k__Bacteria|p__Firmicutes|c__Bacilli|o__Bacillales|f__Thermoactinomycetaceae|g__Thermoactinomyces	2|1239|91061|1385|186824|2023	0.10316	Hospital	GZ10	Summer	6
k__Bacteria|p__Proteobacteria|c__Alphaproteobacteria|o__Rhizobiales|f__Methylobacteriaceae|g__Methylorubrum	2|1224|28211|356|119045|2282523	0.09814	Hospital	GZ10	Summer	6
k__Bacteria|p__Actinobacteria|c__Actinobacteria|o__Micrococcales|f__Cellulomonadaceae|g__Cellulomonas	2|201174|1760|85006|85016|1707	0.07202	Hospital	GZ10	Summer	6
k__Bacteria|p__Actinobacteria|c__Actinobacteria|o__Corynebacteriales|f__Nocardiaceae|g__Rhodococcus	2|201174|1760|85007|85025|1827	0.07098	Hospital	GZ10	Summer	6
k__Bacteria|p__Actinobacteria|c__Actinobacteria|o__Micrococcales|f__Microbacteriaceae|g__Microbacterium	2|201174|1760|85006|85023|33882	0.0558	Hospital	GZ10	Summer	6
k__Bacteria|p__Proteobacteria|c__Betaproteobacteria|o__Burkholderiales|f__Comamonadaceae|g__Comamonas	2|1224|28216|80840|80864|283	0.05546	Hospital	GZ10	Summer	6
k__Bacteria|p__Firmicutes|c__Bacilli|o__Bacillales|f__Thermoactinomycetaceae|g__Planifilum	2|1239|91061|1385|186824|332100	0.04654	Hospital	GZ10	Summer	6
k__Bacteria|p__Firmicutes|c__Bacilli|o__Bacillales|f__Planococcaceae|g__Kurthia	2|1239|91061|1385|186818|1649	0.04618	Hospital	GZ10	Summer	6
k__Bacteria|p__Firmicutes|c__Bacilli|o__Lactobacillales|f__Streptococcaceae|g__Lactococcus	2|1239|91061|186826|1300|1357	0.0457	Hospital	GZ10	Summer	6
k__Bacteria|p__Proteobacteria|c__Gammaproteobacteria|o__Enterobacterales|f__Enterobacteriaceae|g__Kosakonia	2|1224|1236|91347|543|1330547	0.04358	Hospital	GZ10	Summer	6
k__Bacteria|p__Proteobacteria|c__Epsilonproteobacteria|o__Campylobacterales|f__Campylobacteraceae|g__Arcobacter	2|1224|29547|213849|72294|28196	0.02933	Hospital	GZ10	Summer	6
k__Bacteria|p__Actinobacteria|c__Actinobacteria|o__Propionibacteriales|f__Nocardioidaceae|g__Micropruina	2|201174|1760|85009|85015|116071	0.0274	Hospital	GZ10	Summer	6
k__Bacteria|p__Actinobacteria|c__Actinobacteria|o__Micrococcales|f__Intrasporangiaceae|g__Tetrasphaera	2|201174|1760|85006|85021|99479	0.02578	Hospital	GZ10	Summer	6
k__Bacteria|p__Cyanobacteria|c__Cyanobacteria_unclassified|o__Nostocales|f__Tolypothrichaceae|g__Tolypothrix	2|1117||1161|119859|111782	0.02187	Hospital	GZ10	Summer	6
k__Bacteria|p__Actinobacteria|c__Actinobacteria|o__Pseudonocardiales|f__Pseudonocardiaceae|g__Saccharopolyspora	2|201174|1760|85010|2070|1835	0.0211	Hospital	GZ10	Summer	6
k__Bacteria|p__Cyanobacteria|c__Cyanobacteria_unclassified|o__Oscillatoriales|f__Microcoleaceae|g__Planktothricoides	2|1117||1150|1892252|132607	0.01782	Hospital	GZ10	Summer	6
k__Bacteria|p__Proteobacteria|c__Hydrogenophilalia|o__Hydrogenophilales|f__Hydrogenophilaceae|g__Tepidiphilus	2|1224|2008785|119069|206349|203470	0.01611	Hospital	GZ10	Summer	6
k__Bacteria|p__Proteobacteria|c__Gammaproteobacteria|o__Enterobacterales|f__Enterobacteriaceae|g__Enterobacter	2|1224|1236|91347|543|547	0.01533	Hospital	GZ10	Summer	6
k__Bacteria|p__Proteobacteria|c__Alphaproteobacteria|o__Rhizobiales|f__Methylobacteriaceae|g__Methylobacterium	2|1224|28211|356|119045|407	0.0147	Hospital	GZ10	Summer	6
k__Bacteria|p__Proteobacteria|c__Deltaproteobacteria|o__Myxococcales|f__Polyangiaceae|g__Chondromyces	2|1224|28221|29|49|50	0.01106	Hospital	GZ10	Summer	6
k__Bacteria|p__Proteobacteria|c__Betaproteobacteria|o__Burkholderiales|f__Burkholderiaceae|g__Limnobacter	2|1224|28216|80840|119060|131079	0.00724	Hospital	GZ10	Summer	6
k__Bacteria|p__Proteobacteria|c__Gammaproteobacteria|o__Legionellales|f__Legionellaceae|g__Legionella	2|1224|1236|118969|444|445	0.00558	Hospital	GZ10	Summer	6
k__Bacteria|p__Bacteroidetes|c__Flavobacteriia|o__Flavobacteriales|f__Flavobacteriaceae|g__Cloacibacterium|s__Cloacibacterium_normanense	2|976|117743|200644|49546|501783|237258	30.405	Hospital	GZ10	Summer	7
k__Bacteria|p__Actinobacteria|c__Actinobacteria|o__Propionibacteriales|f__Propionibacteriaceae|g__Cutibacterium|s__Cutibacterium_acnes	2|201174|1760|85009|31957|1912216|1747	8.42555	Hospital	GZ10	Summer	7
k__Bacteria|p__Proteobacteria|c__Gammaproteobacteria|o__Pseudomonadales|f__Moraxellaceae|g__Acinetobacter|s__Acinetobacter_junii	2|1224|1236|72274|468|469|40215	4.07258	Hospital	GZ10	Summer	7
k__Bacteria|p__Cyanobacteria|c__Cyanobacteria_unclassified|o__Chroococcidiopsidales|f__Chroococcidiopsidaceae|g__Chroococcidiopsis|s__Chroococcidiopsis_thermalis	2|1117||1890505|1890528|54298|54299	3.69114	Hospital	GZ10	Summer	7
k__Bacteria|p__Firmicutes|c__Bacilli|o__Bacillales|f__Bacillaceae|g__Anoxybacillus|s__Anoxybacillus_suryakundensis	2|1239|91061|1385|186817|150247|1325335	3.53656	Hospital	GZ10	Summer	7
k__Bacteria|p__Cyanobacteria|c__Cyanobacteria_unclassified|o__Chroococcales|f__Chroococcaceae|g__Cyanosarcina|s__Cyanosarcina_burmensis	2|1117||1118|1890464|431394|2107696	2.31451	Hospital	GZ10	Summer	7
k__Bacteria|p__Proteobacteria|c__Gammaproteobacteria|o__Pseudomonadales|f__Moraxellaceae|g__Moraxella|s__Moraxella_osloensis	2|1224|1236|72274|468|475|34062	2.05468	Hospital	GZ10	Summer	7
k__Bacteria|p__Proteobacteria|c__Alphaproteobacteria|o__Rhodospirillales|f__Rhodospirillales_unclassified|g__Enhydrobacter|s__Enhydrobacter_aerosaccus	2|1224|28211|204441||212791|225324	1.95886	Hospital	GZ10	Summer	7
k__Bacteria|p__Proteobacteria|c__Gammaproteobacteria|o__Pseudomonadales|f__Moraxellaceae|g__Acinetobacter|s__Acinetobacter_towneri	2|1224|1236|72274|468|469|202956	1.45965	Hospital	GZ10	Summer	7
k__Bacteria|p__Proteobacteria|c__Gammaproteobacteria|o__Pseudomonadales|f__Moraxellaceae|g__Acinetobacter|s__Acinetobacter_indicus	2|1224|1236|72274|468|469|756892	1.45598	Hospital	GZ10	Summer	7
k__Bacteria|p__Firmicutes|c__Bacilli|o__Bacillales|f__Staphylococcaceae|g__Staphylococcus|s__Staphylococcus_gallinarum	2|1239|91061|1385|90964|1279|1293	1.34067	Hospital	GZ10	Summer	7
k__Bacteria|p__Actinobacteria|c__Actinobacteria|o__Corynebacteriales|f__Corynebacteriaceae|g__Corynebacterium|s__Corynebacterium_stationis	2|201174|1760|85007|1653|1716|1705	1.31321	Hospital	GZ10	Summer	7
k__Bacteria|p__Actinobacteria|c__Actinobacteria|o__Corynebacteriales|f__Corynebacteriaceae|g__Corynebacterium|s__Corynebacterium_xerosis	2|201174|1760|85007|1653|1716|1725	1.29715	Hospital	GZ10	Summer	7
k__Bacteria|p__Firmicutes|c__Bacilli|o__Bacillales|f__Staphylococcaceae|g__Staphylococcus|s__Staphylococcus_cohnii	2|1239|91061|1385|90964|1279|29382	1.28262	Hospital	GZ10	Summer	7
k__Bacteria|p__Firmicutes|c__Bacilli|o__Bacillales|f__Staphylococcaceae|g__Staphylococcus|s__Staphylococcus_epidermidis	2|1239|91061|1385|90964|1279|1282	1.25077	Hospital	GZ10	Summer	7
k__Bacteria|p__Firmicutes|c__Bacilli|o__Bacillales|f__Bacillaceae|g__Bacillus|s__Bacillus_stratosphericus	2|1239|91061|1385|186817|1386|293386	1.1687	Hospital	GZ10	Summer	7
k__Bacteria|p__Firmicutes|c__Bacilli|o__Bacillales|f__Staphylococcaceae|g__Staphylococcus|s__Staphylococcus_hominis	2|1239|91061|1385|90964|1279|1290	1.15339	Hospital	GZ10	Summer	7
k__Bacteria|p__Firmicutes|c__Bacilli|o__Bacillales|f__Staphylococcaceae|g__Staphylococcus|s__Staphylococcus_sciuri	2|1239|91061|1385|90964|1279|1296	1.12791	Hospital	GZ10	Summer	7
k__Bacteria|p__Firmicutes|c__Bacilli|o__Bacillales|f__Bacillaceae|g__Bacillus|s__Bacillus_cereus_group	2|1239|91061|1385|186817|1386|86661	1.01876	Hospital	GZ10	Summer	7
k__Bacteria|p__Firmicutes|c__Bacilli|o__Bacillales|f__Staphylococcaceae|g__Staphylococcus|s__Staphylococcus_arlettae	2|1239|91061|1385|90964|1279|29378	0.87722	Hospital	GZ10	Summer	7
k__Bacteria|p__Firmicutes|c__Bacilli|o__Bacillales|f__Bacillaceae|g__Bacillus|s__Bacillus_altitudinis	2|1239|91061|1385|186817|1386|293387	0.84869	Hospital	GZ10	Summer	7
k__Bacteria|p__Actinobacteria|c__Actinobacteria|o__Micrococcales|f__Micrococcaceae|g__Micrococcus|s__Micrococcus_luteus	2|201174|1760|85006|1268|1269|1270	0.8119	Hospital	GZ10	Summer	7
k__Bacteria|p__Proteobacteria|c__Alphaproteobacteria|o__Rhodobacterales|f__Rhodobacteraceae|g__Paracoccus|s__Paracoccus_sp_WN007	2|1224|28211|204455|31989|265|2032623	0.7509	Hospital	GZ10	Summer	7
k__Bacteria|p__Proteobacteria|c__Gammaproteobacteria|o__Enterobacterales|f__Erwiniaceae|g__Pantoea|s__Pantoea_agglomerans	2|1224|1236|91347|1903409|53335|549	0.7397	Hospital	GZ10	Summer	7
k__Bacteria|p__Firmicutes|c__Bacilli|o__Lactobacillales|f__Aerococcaceae|g__Aerococcus|s__Aerococcus_viridans	2|1239|91061|186826|186827|1375|1377	0.72802	Hospital	GZ10	Summer	7
k__Bacteria|p__Firmicutes|c__Bacilli|o__Bacillales|f__Bacillaceae|g__Bacillus|s__Bacillus_aryabhattai	2|1239|91061|1385|186817|1386|412384	0.72722	Hospital	GZ10	Summer	7
k__Bacteria|p__Proteobacteria|c__Alphaproteobacteria|o__Rhodospirillales|f__Acetobacteraceae|g__Roseomonas|s__Roseomonas_mucosa	2|1224|28211|204441|433|125216|207340	0.70679	Hospital	GZ10	Summer	7
k__Bacteria|p__Actinobacteria|c__Actinobacteria|o__Micrococcales|f__Micrococcaceae|g__Kocuria|s__Kocuria_palustris	2|201174|1760|85006|1268|57493|71999	0.70577	Hospital	GZ10	Summer	7
k__Bacteria|p__Proteobacteria|c__Gammaproteobacteria|o__Pseudomonadales|f__Moraxellaceae|g__Acinetobacter|s__Acinetobacter_seifertii	2|1224|1236|72274|468|469|1530123	0.65368	Hospital	GZ10	Summer	7
k__Bacteria|p__Firmicutes|c__Bacilli|o__Lactobacillales|f__Aerococcaceae|g__Aerococcus|s__Aerococcus_urinaeequi	2|1239|91061|186826|186827|1375|51665	0.6121	Hospital	GZ10	Summer	7
k__Bacteria|p__Firmicutes|c__Bacilli|o__Bacillales|f__Staphylococcaceae|g__Staphylococcus|s__Staphylococcus_saprophyticus	2|1239|91061|1385|90964|1279|29385	0.59071	Hospital	GZ10	Summer	7
k__Bacteria|p__Cyanobacteria|c__Cyanobacteria_unclassified|o__Chroococcidiopsidales|f__Chroococcidiopsidaceae|g__Chroococcidiopsis|s__Chroococcidiopsis_cubana	2|1117||1890505|1890528|54298|171392	0.58194	Hospital	GZ10	Summer	7
k__Bacteria|p__Proteobacteria|c__Betaproteobacteria|o__Nitrosomonadales|f__Sterolibacteriaceae|g__Methyloversatilis|s__Methyloversatilis_universalis	2|1224|28216|32003|2008793|378210|378211	0.58092	Hospital	GZ10	Summer	7
k__Bacteria|p__Actinobacteria|c__Actinobacteria|o__Micrococcales|f__Micrococcaceae|g__Micrococcus|s__Micrococcus_aloeverae	2|201174|1760|85006|1268|1269|1391911	0.57421	Hospital	GZ10	Summer	7
k__Bacteria|p__Cyanobacteria|c__Cyanobacteria_unclassified|o__Nostocales|f__Scytonemataceae|g__Scytonema|s__Scytonema_tolypothrichoides	2|1117||1161|1182|1203|1233230	0.53658	Hospital	GZ10	Summer	7
k__Bacteria|p__Proteobacteria|c__Gammaproteobacteria|o__Enterobacterales|f__Erwiniaceae|g__Pantoea|s__Pantoea_vagans	2|1224|1236|91347|1903409|53335|470934	0.53598	Hospital	GZ10	Summer	7
k__Bacteria|p__Firmicutes|c__Bacilli|o__Bacillales|f__Staphylococcaceae|g__Macrococcus|s__Macrococcus_caseolyticus	2|1239|91061|1385|90964|69965|69966	0.53438	Hospital	GZ10	Summer	7
k__Bacteria|p__Actinobacteria|c__Actinobacteria|o__Corynebacteriales|f__Corynebacteriaceae|g__Corynebacterium|s__Corynebacterium_amycolatum	2|201174|1760|85007|1653|1716|43765	0.5304	Hospital	GZ10	Summer	7
k__Bacteria|p__Firmicutes|c__Bacilli|o__Bacillales|f__Bacillaceae|g__Anoxybacillus|s__Anoxybacillus_flavithermus	2|1239|91061|1385|186817|150247|33934	0.52031	Hospital	GZ10	Summer	7
k__Bacteria|p__Actinobacteria|c__Actinobacteria|o__Corynebacteriales|f__Corynebacteriaceae|g__Corynebacterium|s__Corynebacterium_hadale	2|201174|1760|85007|1653|1716|2026255	0.47099	Hospital	GZ10	Summer	7
k__Bacteria|p__Proteobacteria|c__Gammaproteobacteria|o__Pseudomonadales|f__Moraxellaceae|g__Acinetobacter|s__Acinetobacter_schindleri	2|1224|1236|72274|468|469|108981	0.46235	Hospital	GZ10	Summer	7
k__Bacteria|p__Firmicutes|c__Bacilli|o__Bacillales|f__Staphylococcaceae|g__Staphylococcus|s__Staphylococcus_capitis	2|1239|91061|1385|90964|1279|29388	0.45097	Hospital	GZ10	Summer	7
k__Bacteria|p__Firmicutes|c__Bacilli|o__Bacillales|f__Staphylococcaceae|g__Staphylococcus|s__Staphylococcus_haemolyticus	2|1239|91061|1385|90964|1279|1283	0.44151	Hospital	GZ10	Summer	7
k__Bacteria|p__Firmicutes|c__Bacilli|o__Lactobacillales|f__Lactobacillaceae|g__Lactobacillus|s__Lactobacillus_johnsonii	2|1239|91061|186826|33958|1578|33959	0.43748	Hospital	GZ10	Summer	7
k__Bacteria|p__Proteobacteria|c__Alphaproteobacteria|o__Sphingomonadales|f__Sphingomonadaceae|g__Sphingomonas|s__Sphingomonas_sp_1PNM_20	2|1224|28211|204457|41297|13687|1141887	0.43203	Hospital	GZ10	Summer	7
k__Bacteria|p__Firmicutes|c__Bacilli|o__Lactobacillales|f__Lactobacillaceae|g__Lactobacillus|s__Lactobacillus_salivarius	2|1239|91061|186826|33958|1578|1624	0.4303	Hospital	GZ10	Summer	7
k__Bacteria|p__Actinobacteria|c__Actinobacteria|o__Micrococcales|f__Micrococcaceae|g__Kocuria|s__Kocuria_indica	2|201174|1760|85006|1268|57493|1049583	0.42205	Hospital	GZ10	Summer	7
k__Bacteria|p__Firmicutes|c__Bacilli|o__Bacillales|f__Staphylococcaceae|g__Staphylococcus|s__Staphylococcus_lentus	2|1239|91061|1385|90964|1279|42858	0.35861	Hospital	GZ10	Summer	7
k__Bacteria|p__Proteobacteria|c__Betaproteobacteria|o__Burkholderiales|f__Comamonadaceae|g__Serpentinomonas|s__Serpentinomonas_mccroryi	2|1224|28216|80840|80864|2490452|1458426	0.35321	Hospital	GZ10	Summer	7
k__Bacteria|p__Actinobacteria|c__Actinobacteria|o__Micrococcales|f__Dermacoccaceae|g__Dermacoccus|s__Dermacoccus_sp_PE3	2|201174|1760|85006|145357|57495|1641401	0.33523	Hospital	GZ10	Summer	7
k__Bacteria|p__Cyanobacteria|c__Cyanobacteria_unclassified|o__Chroococcales|f__Chroococcaceae|g__Chondrocystis|s__Chondrocystis_sp_NIES_4102	2|1117||1118|1890464|268175|2005460	0.33466	Hospital	GZ10	Summer	7
k__Eukaryota|p__Ascomycota|c__Eurotiomycetes|o__Eurotiales|f__Aspergillaceae|g__Aspergillus|s__Aspergillus_sydowii	2759|4890|147545|5042|1131492|5052|75750	0.33202	Hospital	GZ10	Summer	7
k__Bacteria|p__Actinobacteria|c__Actinobacteria|o__Corynebacteriales|f__Corynebacteriaceae|g__Corynebacterium|s__Corynebacterium_pseudogenitalium	2|201174|1760|85007|1653|1716|38303	0.31196	Hospital	GZ10	Summer	7
k__Bacteria|p__Actinobacteria|c__Actinobacteria|o__Micrococcales|f__Intrasporangiaceae|g__Janibacter|s__Janibacter_indicus	2|201174|1760|85006|85021|53457|857417	0.3078	Hospital	GZ10	Summer	7
k__Bacteria|p__Firmicutes|c__Bacilli|o__Lactobacillales|f__Lactobacillaceae|g__Lactobacillus|s__Lactobacillus_crispatus	2|1239|91061|186826|33958|1578|47770	0.29349	Hospital	GZ10	Summer	7
k__Bacteria|p__Firmicutes|c__Bacilli|o__Lactobacillales|f__Lactobacillaceae|g__Lactobacillus|s__Lactobacillus_gallinarum	2|1239|91061|186826|33958|1578|52242	0.29172	Hospital	GZ10	Summer	7
k__Bacteria|p__Firmicutes|c__Bacilli|o__Lactobacillales|f__Lactobacillaceae|g__Lactobacillus|s__Lactobacillus_fermentum	2|1239|91061|186826|33958|1578|1613	0.28997	Hospital	GZ10	Summer	7
k__Bacteria|p__Proteobacteria|c__Gammaproteobacteria|o__Xanthomonadales|f__Xanthomonadaceae|g__Xanthomonas|s__Xanthomonas_translucens	2|1224|1236|135614|32033|338|343	0.28987	Hospital	GZ10	Summer	7
k__Bacteria|p__Deinococcus_Thermus|c__Deinococci|o__Deinococcales|f__Deinococcaceae|g__Deinococcus|s__Deinococcus_wulumuqiensis	2|1297|188787|118964|183710|1298|980427	0.2882	Hospital	GZ10	Summer	7
k__Bacteria|p__Proteobacteria|c__Alphaproteobacteria|o__Rhodobacterales|f__Rhodobacteraceae|g__Paracoccus|s__Paracoccus_chinensis	2|1224|28211|204455|31989|265|525640	0.28729	Hospital	GZ10	Summer	7
k__Bacteria|p__Firmicutes|c__Bacilli|o__Bacillales|f__Bacillaceae|g__Bacillus|s__Bacillus_megaterium	2|1239|91061|1385|186817|1386|1404	0.2853	Hospital	GZ10	Summer	7
k__Bacteria|p__Deinococcus_Thermus|c__Deinococci|o__Deinococcales|f__Deinococcaceae|g__Deinococcus|s__Deinococcus_reticulitermitis	2|1297|188787|118964|183710|1298|856736	0.27811	Hospital	GZ10	Summer	7
k__Bacteria|p__Proteobacteria|c__Gammaproteobacteria|o__Pseudomonadales|f__Moraxellaceae|g__Moraxella|s__Moraxella_atlantae	2|1224|1236|72274|468|475|34059	0.27351	Hospital	GZ10	Summer	7
k__Bacteria|p__Actinobacteria|c__Actinobacteria|o__Micrococcales|f__Intrasporangiaceae|g__Janibacter|s__Janibacter_melonis	2|201174|1760|85006|85021|53457|262209	0.26954	Hospital	GZ10	Summer	7
k__Bacteria|p__Firmicutes|c__Bacilli|o__Bacillales|f__Bacillales_unclassified|g__Exiguobacterium|s__Exiguobacterium_sp_AB2	2|1239|91061|1385||33986|1484479	0.26886	Hospital	GZ10	Summer	7
k__Bacteria|p__Actinobacteria|c__Actinobacteria|o__Corynebacteriales|f__Corynebacteriaceae|g__Corynebacterium|s__Corynebacterium_pollutisoli	2|201174|1760|85007|1653|1716|1610489	0.25878	Hospital	GZ10	Summer	7
k__Bacteria|p__Proteobacteria|c__Alphaproteobacteria|o__Rhodobacterales|f__Rhodobacteraceae|g__Paracoccus|s__Paracoccus_sediminis	2|1224|28211|204455|31989|265|1214787	0.2572	Hospital	GZ10	Summer	7
k__Bacteria|p__Actinobacteria|c__Actinobacteria|o__Micrococcales|f__Micrococcaceae|g__Kocuria|s__Kocuria_polaris	2|201174|1760|85006|1268|57493|136273	0.22929	Hospital	GZ10	Summer	7
k__Bacteria|p__Cyanobacteria|c__Cyanobacteria_unclassified|o__Cyanobacteria_unclassified|f__Cyanobacteria_unclassified|g__Cyanobacteria_unclassified|s__Cyanobacteria_bacterium_UBA11371	2|1117|||||2055770	0.20859	Hospital	GZ10	Summer	7
k__Bacteria|p__Actinobacteria|c__Actinobacteria|o__Corynebacteriales|f__Corynebacteriaceae|g__Corynebacterium|s__Corynebacterium_variabile	2|201174|1760|85007|1653|1716|1727	0.20756	Hospital	GZ10	Summer	7
k__Bacteria|p__Proteobacteria|c__Gammaproteobacteria|o__Pseudomonadales|f__Moraxellaceae|g__Acinetobacter|s__Acinetobacter_nosocomialis	2|1224|1236|72274|468|469|106654	0.20578	Hospital	GZ10	Summer	7
k__Bacteria|p__Actinobacteria|c__Actinobacteria|o__Corynebacteriales|f__Corynebacteriaceae|g__Corynebacterium|s__Corynebacterium_glutamicum	2|201174|1760|85007|1653|1716|1718	0.19932	Hospital	GZ10	Summer	7
k__Bacteria|p__Proteobacteria|c__Alphaproteobacteria|o__Rhodobacterales|f__Rhodobacteraceae|g__Paracoccus|s__Paracoccus_sphaerophysae	2|1224|28211|204455|31989|265|690417	0.19808	Hospital	GZ10	Summer	7
k__Bacteria|p__Actinobacteria|c__Actinobacteria|o__Corynebacteriales|f__Dietziaceae|g__Dietzia|s__Dietzia_alimentaria	2|201174|1760|85007|85029|37914|665550	0.18565	Hospital	GZ10	Summer	7
k__Eukaryota|p__Ascomycota|c__Eurotiomycetes|o__Eurotiales|f__Aspergillaceae|g__Aspergillus|s__Aspergillus_flavus	2759|4890|147545|5042|1131492|5052|5059	0.16549	Hospital	GZ10	Summer	7
k__Bacteria|p__Firmicutes|c__Tissierellia|o__Tissierellales|f__Peptoniphilaceae|g__Finegoldia|s__Finegoldia_magna	2|1239|1737404|1737405|1570339|150022|1260	0.15163	Hospital	GZ10	Summer	7
k__Bacteria|p__Firmicutes|c__Bacilli|o__Lactobacillales|f__Aerococcaceae|g__Globicatella|s__Globicatella_sulfidifaciens	2|1239|91061|186826|186827|13075|136093	0.15141	Hospital	GZ10	Summer	7
k__Bacteria|p__Firmicutes|c__Bacilli|o__Lactobacillales|f__Enterococcaceae|g__Enterococcus|s__Enterococcus_cecorum	2|1239|91061|186826|81852|1350|44008	0.15095	Hospital	GZ10	Summer	7
k__Bacteria|p__Proteobacteria|c__Gammaproteobacteria|o__Enterobacterales|f__Erwiniaceae|g__Pantoea|s__Pantoea_dispersa	2|1224|1236|91347|1903409|53335|59814	0.14984	Hospital	GZ10	Summer	7
k__Bacteria|p__Firmicutes|c__Erysipelotrichia|o__Erysipelotrichales|f__Erysipelotrichaceae|g__Erysipelothrix|s__Erysipelothrix_larvae	2|1239|526524|526525|128827|1647|1514105	0.14843	Hospital	GZ10	Summer	7
k__Bacteria|p__Firmicutes|c__Bacilli|o__Lactobacillales|f__Lactobacillaceae|g__Lactobacillus|s__Lactobacillus_amylovorus	2|1239|91061|186826|33958|1578|1604	0.144	Hospital	GZ10	Summer	7
k__Bacteria|p__Deinococcus_Thermus|c__Deinococci|o__Deinococcales|f__Deinococcaceae|g__Deinococcus|s__Deinococcus_radiodurans	2|1297|188787|118964|183710|1298|1299	0.14276	Hospital	GZ10	Summer	7
k__Bacteria|p__Cyanobacteria|c__Cyanobacteria_unclassified|o__Chroococcidiopsidales|f__Chroococcidiopsidaceae|g__Aliterella|s__Aliterella_atlantica	2|1117||1890505|1890528|1827277|1827278	0.1383	Hospital	GZ10	Summer	7
k__Bacteria|p__Firmicutes|c__Bacilli|o__Bacillales|f__Staphylococcaceae|g__Staphylococcus|s__Staphylococcus_xylosus	2|1239|91061|1385|90964|1279|1288	0.13811	Hospital	GZ10	Summer	7
k__Bacteria|p__Actinobacteria|c__Actinobacteria|o__Corynebacteriales|f__Mycobacteriaceae|g__Mycobacterium|s__Mycobacterium_gordonae	2|201174|1760|85007|1762|1763|1778	0.13676	Hospital	GZ10	Summer	7
k__Eukaryota|p__Basidiomycota|c__Malasseziomycetes|o__Malasseziales|f__Malasseziaceae|g__Malassezia|s__Malassezia_restricta	2759|5204|1538075|162474|742845|55193|76775	0.13668	Hospital	GZ10	Summer	7
k__Bacteria|p__Firmicutes|c__Bacilli|o__Bacillales|f__Staphylococcaceae|g__Staphylococcus|s__Staphylococcus_kloosii	2|1239|91061|1385|90964|1279|29384	0.13212	Hospital	GZ10	Summer	7
k__Bacteria|p__Firmicutes|c__Bacilli|o__Bacillales|f__Bacillaceae|g__Bacillus|s__Bacillus_cellulasensis	2|1239|91061|1385|186817|1386|1049581	0.12987	Hospital	GZ10	Summer	7
k__Bacteria|p__Actinobacteria|c__Actinobacteria|o__Geodermatophilales|f__Geodermatophilaceae|g__Geodermatophilus|s__Geodermatophilus_nigrescens	2|201174|1760|1643682|85030|1860|1070870	0.12727	Hospital	GZ10	Summer	7
k__Bacteria|p__Proteobacteria|c__Gammaproteobacteria|o__Enterobacterales|f__Enterobacteriaceae|g__Escherichia|s__Escherichia_coli	2|1224|1236|91347|543|561|562	0.12635	Hospital	GZ10	Summer	7
k__Bacteria|p__Actinobacteria|c__Actinobacteria|o__Micrococcales|f__Dermabacteraceae|g__Brachybacterium|s__Brachybacterium_nesterenkovii	2|201174|1760|85006|85020|43668|47847	0.12192	Hospital	GZ10	Summer	7
k__Bacteria|p__Bacteroidetes|c__Flavobacteriia|o__Flavobacteriales|f__Flavobacteriaceae|g__Chryseobacterium|s__Chryseobacterium_taklimakanense	2|976|117743|200644|49546|59732|536441	0.11954	Hospital	GZ10	Summer	7
k__Bacteria|p__Bacteroidetes|c__Bacteroidia|o__Bacteroidales|f__Prevotellaceae|g__Prevotella|s__Prevotella_histicola	2|976|200643|171549|171552|838|470565	0.11913	Hospital	GZ10	Summer	7
k__Bacteria|p__Bacteroidetes|c__Bacteroidia|o__Bacteroidales|f__Prevotellaceae|g__Prevotella|s__Prevotella_pallens	2|976|200643|171549|171552|838|60133	0.11793	Hospital	GZ10	Summer	7
k__Bacteria|p__Actinobacteria|c__Actinobacteria|o__Micrococcales|f__Microbacteriaceae|g__Microcella|s__Microcella_alkaliphila	2|201174|1760|85006|85023|337004|279828	0.11082	Hospital	GZ10	Summer	7
k__Bacteria|p__Actinobacteria|c__Actinobacteria|o__Geodermatophilales|f__Geodermatophilaceae|g__Blastococcus|s__Blastococcus_sp_TF02_9	2|201174|1760|1643682|85030|38501|2250576	0.1072	Hospital	GZ10	Summer	7
k__Bacteria|p__Actinobacteria|c__Rubrobacteria|o__Rubrobacterales|f__Rubrobacteraceae|g__Rubrobacter|s__Rubrobacter_radiotolerans	2|201174|84995|84996|84997|42255|42256	0.10658	Hospital	GZ10	Summer	7
k__Bacteria|p__Firmicutes|c__Bacilli|o__Bacillales|f__Thermoactinomycetaceae|g__Thermoactinomyces|s__Thermoactinomyces_vulgaris	2|1239|91061|1385|186824|2023|2026	0.10316	Hospital	GZ10	Summer	7
k__Bacteria|p__Proteobacteria|c__Alphaproteobacteria|o__Rhizobiales|f__Methylobacteriaceae|g__Methylorubrum|s__Methylorubrum_populi	2|1224|28211|356|119045|2282523|223967	0.09814	Hospital	GZ10	Summer	7
k__Bacteria|p__Actinobacteria|c__Actinobacteria|o__Corynebacteriales|f__Dietziaceae|g__Dietzia|s__Dietzia_cinnamea	2|201174|1760|85007|85029|37914|321318	0.09091	Hospital	GZ10	Summer	7
k__Bacteria|p__Actinobacteria|c__Actinobacteria|o__Micrococcales|f__Micrococcaceae|g__Micrococcus|s__Micrococcus_terreus	2|201174|1760|85006|1268|1269|574650	0.08873	Hospital	GZ10	Summer	7
k__Bacteria|p__Proteobacteria|c__Gammaproteobacteria|o__Pseudomonadales|f__Moraxellaceae|g__Acinetobacter|s__Acinetobacter_parvus	2|1224|1236|72274|468|469|134533	0.08376	Hospital	GZ10	Summer	7
k__Bacteria|p__Firmicutes|c__Bacilli|o__Lactobacillales|f__Streptococcaceae|g__Streptococcus|s__Streptococcus_salivarius	2|1239|91061|186826|1300|1301|1304	0.08119	Hospital	GZ10	Summer	7
k__Bacteria|p__Firmicutes|c__Bacilli|o__Lactobacillales|f__Leuconostocaceae|g__Weissella|s__Weissella_confusa	2|1239|91061|186826|81850|46255|1583	0.07857	Hospital	GZ10	Summer	7
k__Bacteria|p__Proteobacteria|c__Betaproteobacteria|o__Burkholderiales|f__Burkholderiaceae|g__Paraburkholderia|s__Paraburkholderia_insulsa	2|1224|28216|80840|119060|1822464|1441714	0.07308	Hospital	GZ10	Summer	7
k__Bacteria|p__Actinobacteria|c__Actinobacteria|o__Micrococcales|f__Cellulomonadaceae|g__Cellulomonas|s__Cellulomonas_marina	2|201174|1760|85006|85016|1707|988821	0.07202	Hospital	GZ10	Summer	7
k__Bacteria|p__Actinobacteria|c__Actinobacteria|o__Corynebacteriales|f__Nocardiaceae|g__Rhodococcus|s__Rhodococcus_ruber	2|201174|1760|85007|85025|1827|1830	0.07098	Hospital	GZ10	Summer	7
k__Bacteria|p__Bacteroidetes|c__Flavobacteriia|o__Flavobacteriales|f__Flavobacteriaceae|g__Flavobacterium|s__Flavobacterium_indicum	2|976|117743|200644|49546|237|312277	0.06312	Hospital	GZ10	Summer	7
k__Bacteria|p__Firmicutes|c__Bacilli|o__Lactobacillales|f__Leuconostocaceae|g__Weissella|s__Weissella_cibaria	2|1239|91061|186826|81850|46255|137591	0.05912	Hospital	GZ10	Summer	7
k__Bacteria|p__Actinobacteria|c__Actinobacteria|o__Micrococcales|f__Micrococcaceae|g__Kocuria|s__Kocuria_marina	2|201174|1760|85006|1268|57493|223184	0.0583	Hospital	GZ10	Summer	7
k__Bacteria|p__Bacteroidetes|c__Flavobacteriia|o__Flavobacteriales|f__Flavobacteriaceae|g__Flavobacterium|s__Flavobacterium_fontis	2|976|117743|200644|49546|237|1124188	0.05611	Hospital	GZ10	Summer	7
k__Bacteria|p__Proteobacteria|c__Betaproteobacteria|o__Burkholderiales|f__Burkholderiaceae|g__Paraburkholderia|s__Paraburkholderia_fungorum	2|1224|28216|80840|119060|1822464|134537	0.05599	Hospital	GZ10	Summer	7
k__Bacteria|p__Actinobacteria|c__Actinobacteria|o__Micrococcales|f__Microbacteriaceae|g__Microbacterium|s__Microbacterium_chocolatum	2|201174|1760|85006|85023|33882|84292	0.0558	Hospital	GZ10	Summer	7
k__Bacteria|p__Proteobacteria|c__Betaproteobacteria|o__Burkholderiales|f__Comamonadaceae|g__Comamonas|s__Comamonas_aquatica	2|1224|28216|80840|80864|283|225991	0.05546	Hospital	GZ10	Summer	7
k__Eukaryota|p__Ascomycota|c__Eurotiomycetes|o__Eurotiales|f__Aspergillaceae|g__Aspergillus|s__Aspergillus_cristatus	2759|4890|147545|5042|1131492|5052|573508	0.05544	Hospital	GZ10	Summer	7
k__Bacteria|p__Actinobacteria|c__Actinobacteria|o__Corynebacteriales|f__Corynebacteriaceae|g__Corynebacterium|s__Corynebacterium_accolens	2|201174|1760|85007|1653|1716|38284	0.05132	Hospital	GZ10	Summer	7
k__Bacteria|p__Actinobacteria|c__Actinobacteria|o__Corynebacteriales|f__Corynebacteriaceae|g__Corynebacterium|s__Corynebacterium_urealyticum	2|201174|1760|85007|1653|1716|43771	0.04809	Hospital	GZ10	Summer	7
k__Bacteria|p__Firmicutes|c__Bacilli|o__Bacillales|f__Thermoactinomycetaceae|g__Planifilum|s__Planifilum_fimeticola	2|1239|91061|1385|186824|332100|201975	0.04654	Hospital	GZ10	Summer	7
k__Bacteria|p__Firmicutes|c__Bacilli|o__Bacillales|f__Planococcaceae|g__Kurthia|s__Kurthia_sp_11kri321	2|1239|91061|1385|186818|1649|1750719	0.04618	Hospital	GZ10	Summer	7
k__Bacteria|p__Actinobacteria|c__Actinobacteria|o__Geodermatophilales|f__Geodermatophilaceae|g__Geodermatophilus|s__Geodermatophilus_sp_DSM_45219	2|201174|1760|1643682|85030|1860|1881103	0.04591	Hospital	GZ10	Summer	7
k__Bacteria|p__Actinobacteria|c__Actinobacteria|o__Micrococcales|f__Dermacoccaceae|g__Dermacoccus|s__Dermacoccus_nishinomiyaensis	2|201174|1760|85006|145357|57495|1274	0.0457	Hospital	GZ10	Summer	7
k__Bacteria|p__Firmicutes|c__Bacilli|o__Lactobacillales|f__Streptococcaceae|g__Lactococcus|s__Lactococcus_lactis	2|1239|91061|186826|1300|1357|1358	0.0457	Hospital	GZ10	Summer	7
k__Bacteria|p__Firmicutes|c__Bacilli|o__Bacillales|f__Bacillaceae|g__Bacillus|s__Bacillus_thermoamylovorans	2|1239|91061|1385|186817|1386|35841	0.04538	Hospital	GZ10	Summer	7
k__Bacteria|p__Proteobacteria|c__Gammaproteobacteria|o__Pseudomonadales|f__Moraxellaceae|g__Acinetobacter|s__Acinetobacter_variabilis	2|1224|1236|72274|468|469|70346	0.04529	Hospital	GZ10	Summer	7
k__Bacteria|p__Proteobacteria|c__Gammaproteobacteria|o__Enterobacterales|f__Enterobacteriaceae|g__Kosakonia|s__Kosakonia_cowanii	2|1224|1236|91347|543|1330547|208223	0.04358	Hospital	GZ10	Summer	7
k__Bacteria|p__Proteobacteria|c__Gammaproteobacteria|o__Pseudomonadales|f__Moraxellaceae|g__Acinetobacter|s__Acinetobacter_pittii	2|1224|1236|72274|468|469|48296	0.04307	Hospital	GZ10	Summer	7
k__Bacteria|p__Bacteroidetes|c__Flavobacteriia|o__Flavobacteriales|f__Flavobacteriaceae|g__Chryseobacterium|s__Chryseobacterium_sp_VAUSW3	2|976|117743|200644|49546|59732|2010998	0.03966	Hospital	GZ10	Summer	7
k__Eukaryota|p__Ascomycota|c__Eurotiomycetes|o__Eurotiales|f__Aspergillaceae|g__Aspergillus|s__Aspergillus_ruber	2759|4890|147545|5042|1131492|5052|396024	0.03828	Hospital	GZ10	Summer	7
k__Bacteria|p__Proteobacteria|c__Gammaproteobacteria|o__Pseudomonadales|f__Moraxellaceae|g__Acinetobacter|s__Acinetobacter_johnsonii	2|1224|1236|72274|468|469|40214	0.03489	Hospital	GZ10	Summer	7
k__Bacteria|p__Firmicutes|c__Bacilli|o__Bacillales|f__Bacillaceae|g__Anoxybacillus|s__Anoxybacillus_thermarum	2|1239|91061|1385|186817|150247|404937	0.03078	Hospital	GZ10	Summer	7
k__Bacteria|p__Proteobacteria|c__Epsilonproteobacteria|o__Campylobacterales|f__Campylobacteraceae|g__Arcobacter|s__Arcobacter_cryaerophilus	2|1224|29547|213849|72294|28196|28198	0.02933	Hospital	GZ10	Summer	7
k__Bacteria|p__Actinobacteria|c__Actinobacteria|o__Propionibacteriales|f__Nocardioidaceae|g__Micropruina|s__Micropruina_glycogenica	2|201174|1760|85009|85015|116071|75385	0.0274	Hospital	GZ10	Summer	7
k__Bacteria|p__Firmicutes|c__Bacilli|o__Lactobacillales|f__Lactobacillaceae|g__Lactobacillus|s__Lactobacillus_delbrueckii	2|1239|91061|186826|33958|1578|1584	0.02707	Hospital	GZ10	Summer	7
k__Bacteria|p__Actinobacteria|c__Actinobacteria|o__Geodermatophilales|f__Geodermatophilaceae|g__Geodermatophilus|s__Geodermatophilus_obscurus	2|201174|1760|1643682|85030|1860|1861	0.02647	Hospital	GZ10	Summer	7
k__Bacteria|p__Actinobacteria|c__Actinobacteria|o__Micrococcales|f__Intrasporangiaceae|g__Tetrasphaera|s__Tetrasphaera_australiensis	2|201174|1760|85006|85021|99479|99480	0.02578	Hospital	GZ10	Summer	7
k__Bacteria|p__Deinococcus_Thermus|c__Deinococci|o__Deinococcales|f__Deinococcaceae|g__Deinococcus|s__Deinococcus_aerius	2|1297|188787|118964|183710|1298|200253	0.02521	Hospital	GZ10	Summer	7
k__Bacteria|p__Firmicutes|c__Bacilli|o__Lactobacillales|f__Streptococcaceae|g__Streptococcus|s__Streptococcus_infantarius	2|1239|91061|186826|1300|1301|102684	0.02397	Hospital	GZ10	Summer	7
k__Bacteria|p__Actinobacteria|c__Actinobacteria|o__Micrococcales|f__Micrococcaceae|g__Kocuria|s__Kocuria_rhizophila	2|201174|1760|85006|1268|57493|72000	0.02381	Hospital	GZ10	Summer	7
k__Bacteria|p__Firmicutes|c__Bacilli|o__Bacillales|f__Bacillales_unclassified|g__Exiguobacterium|s__Exiguobacterium_aurantiacum	2|1239|91061|1385||33986|33987	0.02246	Hospital	GZ10	Summer	7
k__Bacteria|p__Actinobacteria|c__Actinobacteria|o__Corynebacteriales|f__Corynebacteriaceae|g__Corynebacterium|s__Corynebacterium_tuberculostearicum	2|201174|1760|85007|1653|1716|38304	0.02237	Hospital	GZ10	Summer	7
k__Bacteria|p__Cyanobacteria|c__Cyanobacteria_unclassified|o__Nostocales|f__Tolypothrichaceae|g__Tolypothrix|s__Tolypothrix_sp_NIES_4075	2|1117||1161|119859|111782|2005459	0.02187	Hospital	GZ10	Summer	7
k__Bacteria|p__Proteobacteria|c__Alphaproteobacteria|o__Rhodobacterales|f__Rhodobacteraceae|g__Paracoccus|s__Paracoccus_sanguinis	2|1224|28211|204455|31989|265|1545044	0.02153	Hospital	GZ10	Summer	7
k__Bacteria|p__Cyanobacteria|c__Cyanobacteria_unclassified|o__Nostocales|f__Scytonemataceae|g__Scytonema|s__Scytonema_sp_NIES_4073	2|1117||1161|1182|1203|2005464	0.02133	Hospital	GZ10	Summer	7
k__Bacteria|p__Actinobacteria|c__Actinobacteria|o__Pseudonocardiales|f__Pseudonocardiaceae|g__Saccharopolyspora|s__Saccharopolyspora_rectivirgula	2|201174|1760|85010|2070|1835|28042	0.0211	Hospital	GZ10	Summer	7
k__Bacteria|p__Actinobacteria|c__Actinobacteria|o__Corynebacteriales|f__Corynebacteriaceae|g__Corynebacterium|s__Corynebacterium_falsenii	2|201174|1760|85007|1653|1716|108486	0.02082	Hospital	GZ10	Summer	7
k__Bacteria|p__Firmicutes|c__Bacilli|o__Lactobacillales|f__Lactobacillaceae|g__Lactobacillus|s__Lactobacillus_plantarum	2|1239|91061|186826|33958|1578|1590	0.0205	Hospital	GZ10	Summer	7
k__Bacteria|p__Firmicutes|c__Bacilli|o__Lactobacillales|f__Streptococcaceae|g__Streptococcus|s__Streptococcus_mitis	2|1239|91061|186826|1300|1301|28037	0.01947	Hospital	GZ10	Summer	7
k__Bacteria|p__Cyanobacteria|c__Cyanobacteria_unclassified|o__Oscillatoriales|f__Microcoleaceae|g__Planktothricoides|s__Planktothricoides_sp_SR001	2|1117||1150|1892252|132607|1705388	0.01782	Hospital	GZ10	Summer	7
k__Bacteria|p__Proteobacteria|c__Hydrogenophilalia|o__Hydrogenophilales|f__Hydrogenophilaceae|g__Tepidiphilus|s__Tepidiphilus_thermophilus	2|1224|2008785|119069|206349|203470|876478	0.01611	Hospital	GZ10	Summer	7
k__Bacteria|p__Proteobacteria|c__Gammaproteobacteria|o__Enterobacterales|f__Enterobacteriaceae|g__Enterobacter|s__Enterobacter_cloacae_complex	2|1224|1236|91347|543|547|354276	0.01533	Hospital	GZ10	Summer	7
k__Bacteria|p__Proteobacteria|c__Alphaproteobacteria|o__Rhizobiales|f__Methylobacteriaceae|g__Methylobacterium|s__Methylobacterium_sp_17Sr1_43	2|1224|28211|356|119045|407|2202828	0.0147	Hospital	GZ10	Summer	7
k__Bacteria|p__Deinococcus_Thermus|c__Deinococci|o__Deinococcales|f__Deinococcaceae|g__Deinococcus|s__Deinococcus_phoenicis	2|1297|188787|118964|183710|1298|1476583	0.0139	Hospital	GZ10	Summer	7
k__Eukaryota|p__Ascomycota|c__Eurotiomycetes|o__Eurotiales|f__Aspergillaceae|g__Aspergillus|s__Aspergillus_fumigatus	2759|4890|147545|5042|1131492|5052|746128	0.01388	Hospital	GZ10	Summer	7
k__Bacteria|p__Proteobacteria|c__Gammaproteobacteria|o__Pseudomonadales|f__Moraxellaceae|g__Acinetobacter|s__Acinetobacter_soli	2|1224|1236|72274|468|469|487316	0.01247	Hospital	GZ10	Summer	7
k__Bacteria|p__Proteobacteria|c__Deltaproteobacteria|o__Myxococcales|f__Polyangiaceae|g__Chondromyces|s__Chondromyces_crocatus	2|1224|28221|29|49|50|52	0.01106	Hospital	GZ10	Summer	7
k__Bacteria|p__Firmicutes|c__Bacilli|o__Lactobacillales|f__Lactobacillaceae|g__Lactobacillus|s__Lactobacillus_reuteri	2|1239|91061|186826|33958|1578|1598	0.00972	Hospital	GZ10	Summer	7
k__Bacteria|p__Actinobacteria|c__Actinobacteria|o__Corynebacteriales|f__Dietziaceae|g__Dietzia|s__Dietzia_maris	2|201174|1760|85007|85029|37914|37915	0.00767	Hospital	GZ10	Summer	7
k__Bacteria|p__Proteobacteria|c__Betaproteobacteria|o__Burkholderiales|f__Burkholderiaceae|g__Limnobacter|s__Limnobacter_sp_CACIAM_66H1	2|1224|28216|80840|119060|131079|1813033	0.00724	Hospital	GZ10	Summer	7
k__Bacteria|p__Proteobacteria|c__Gammaproteobacteria|o__Legionellales|f__Legionellaceae|g__Legionella|s__Legionella_anisa	2|1224|1236|118969|444|445|28082	0.00558	Hospital	GZ10	Summer	7
k__Bacteria|p__Bacteroidetes|c__Bacteroidia|o__Bacteroidales|f__Prevotellaceae|g__Prevotella|s__Prevotella_melaninogenica	2|976|200643|171549|171552|838|28132	0.00469	Hospital	GZ10	Summer	7
k__Eukaryota|p__Ascomycota|c__Eurotiomycetes|o__Eurotiales|f__Aspergillaceae|g__Aspergillus|s__Aspergillus_glaucus	2759|4890|147545|5042|1131492|5052|41413	0.00357	Hospital	GZ10	Summer	7
k__Bacteria	2	99.792	Hospital	GZ2	Summer	1
k__Eukaryota	2759	0.20804	Hospital	GZ2	Summer	1
k__Bacteria|p__Actinobacteria	2|201174	68.6724	Hospital	GZ2	Summer	2
k__Bacteria|p__Firmicutes	2|1239	19.8741	Hospital	GZ2	Summer	2
k__Bacteria|p__Proteobacteria	2|1224	10.7056	Hospital	GZ2	Summer	2
k__Bacteria|p__Bacteroidetes	2|976	0.46075	Hospital	GZ2	Summer	2
k__Eukaryota|p__Basidiomycota	2759|5204	0.20804	Hospital	GZ2	Summer	2
k__Bacteria|p__Cyanobacteria	2|1117	0.04005	Hospital	GZ2	Summer	2
k__Bacteria|p__Fusobacteria	2|32066	0.03906	Hospital	GZ2	Summer	2
k__Bacteria|p__Actinobacteria|c__Actinobacteria	2|201174|1760	68.6724	Hospital	GZ2	Summer	3
k__Bacteria|p__Firmicutes|c__Bacilli	2|1239|91061	19.0995	Hospital	GZ2	Summer	3
k__Bacteria|p__Proteobacteria|c__Betaproteobacteria	2|1224|28216	6.60817	Hospital	GZ2	Summer	3
k__Bacteria|p__Proteobacteria|c__Alphaproteobacteria	2|1224|28211	2.43356	Hospital	GZ2	Summer	3
k__Bacteria|p__Proteobacteria|c__Gammaproteobacteria	2|1224|1236	1.63802	Hospital	GZ2	Summer	3
k__Bacteria|p__Firmicutes|c__Tissierellia	2|1239|1737404	0.7134	Hospital	GZ2	Summer	3
k__Bacteria|p__Bacteroidetes|c__Flavobacteriia	2|976|117743	0.37622	Hospital	GZ2	Summer	3
k__Eukaryota|p__Basidiomycota|c__Malasseziomycetes	2759|5204|1538075	0.20804	Hospital	GZ2	Summer	3
k__Bacteria|p__Bacteroidetes|c__Bacteroidia	2|976|200643	0.08453	Hospital	GZ2	Summer	3
k__Bacteria|p__Firmicutes|c__Negativicutes	2|1239|909932	0.06126	Hospital	GZ2	Summer	3
k__Bacteria|p__Cyanobacteria|c__Cyanobacteria_unclassified	2|1117|	0.04005	Hospital	GZ2	Summer	2
k__Bacteria|p__Fusobacteria|c__Fusobacteriia	2|32066|203490	0.03906	Hospital	GZ2	Summer	3
k__Bacteria|p__Proteobacteria|c__Epsilonproteobacteria	2|1224|29547	0.02582	Hospital	GZ2	Summer	3
k__Bacteria|p__Actinobacteria|c__Actinobacteria|o__Propionibacteriales	2|201174|1760|85009	62.4427	Hospital	GZ2	Summer	4
k__Bacteria|p__Firmicutes|c__Bacilli|o__Bacillales	2|1239|91061|1385	18.1922	Hospital	GZ2	Summer	4
k__Bacteria|p__Actinobacteria|c__Actinobacteria|o__Corynebacteriales	2|201174|1760|85007	5.02344	Hospital	GZ2	Summer	4
k__Bacteria|p__Proteobacteria|c__Betaproteobacteria|o__Nitrosomonadales	2|1224|28216|32003	3.88897	Hospital	GZ2	Summer	4
k__Bacteria|p__Proteobacteria|c__Betaproteobacteria|o__Burkholderiales	2|1224|28216|80840	2.48481	Hospital	GZ2	Summer	4
k__Bacteria|p__Proteobacteria|c__Gammaproteobacteria|o__Pseudomonadales	2|1224|1236|72274	1.46362	Hospital	GZ2	Summer	4
k__Bacteria|p__Proteobacteria|c__Alphaproteobacteria|o__Rhodospirillales	2|1224|28211|204441	1.0426	Hospital	GZ2	Summer	4
k__Bacteria|p__Actinobacteria|c__Actinobacteria|o__Micrococcales	2|201174|1760|85006	1.00365	Hospital	GZ2	Summer	4
k__Bacteria|p__Proteobacteria|c__Alphaproteobacteria|o__Sphingomonadales	2|1224|28211|204457	0.95839	Hospital	GZ2	Summer	4
k__Bacteria|p__Firmicutes|c__Bacilli|o__Lactobacillales	2|1239|91061|186826	0.90727	Hospital	GZ2	Summer	4
k__Bacteria|p__Firmicutes|c__Tissierellia|o__Tissierellales	2|1239|1737404|1737405	0.7134	Hospital	GZ2	Summer	4
k__Bacteria|p__Bacteroidetes|c__Flavobacteriia|o__Flavobacteriales	2|976|117743|200644	0.37622	Hospital	GZ2	Summer	4
k__Bacteria|p__Proteobacteria|c__Alphaproteobacteria|o__Rhizobiales	2|1224|28211|356	0.31419	Hospital	GZ2	Summer	4
k__Bacteria|p__Proteobacteria|c__Betaproteobacteria|o__Neisseriales	2|1224|28216|206351	0.23438	Hospital	GZ2	Summer	4
k__Eukaryota|p__Basidiomycota|c__Malasseziomycetes|o__Malasseziales	2759|5204|1538075|162474	0.20804	Hospital	GZ2	Summer	4
k__Bacteria|p__Actinobacteria|c__Actinobacteria|o__Actinomycetales	2|201174|1760|2037	0.20265	Hospital	GZ2	Summer	4
k__Bacteria|p__Proteobacteria|c__Gammaproteobacteria|o__Pasteurellales	2|1224|1236|135625	0.16015	Hospital	GZ2	Summer	4
k__Bacteria|p__Bacteroidetes|c__Bacteroidia|o__Bacteroidales	2|976|200643|171549	0.08453	Hospital	GZ2	Summer	4
k__Bacteria|p__Proteobacteria|c__Alphaproteobacteria|o__Rhodobacterales	2|1224|28211|204455	0.08374	Hospital	GZ2	Summer	4
k__Bacteria|p__Firmicutes|c__Negativicutes|o__Veillonellales	2|1239|909932|1843489	0.06126	Hospital	GZ2	Summer	4
k__Bacteria|p__Fusobacteria|c__Fusobacteriia|o__Fusobacteriales	2|32066|203490|203491	0.03906	Hospital	GZ2	Summer	4
k__Bacteria|p__Cyanobacteria|c__Cyanobacteria_unclassified|o__Chroococcidiopsidales	2|1117||1890505	0.02965	Hospital	GZ2	Summer	4
k__Bacteria|p__Proteobacteria|c__Alphaproteobacteria|o__Caulobacterales	2|1224|28211|204458	0.02962	Hospital	GZ2	Summer	4
k__Bacteria|p__Proteobacteria|c__Epsilonproteobacteria|o__Campylobacterales	2|1224|29547|213849	0.02582	Hospital	GZ2	Summer	4
k__Bacteria|p__Proteobacteria|c__Gammaproteobacteria|o__Enterobacterales	2|1224|1236|91347	0.01068	Hospital	GZ2	Summer	4
k__Bacteria|p__Cyanobacteria|c__Cyanobacteria_unclassified|o__Chroococcales	2|1117||1118	0.0104	Hospital	GZ2	Summer	4
k__Bacteria|p__Proteobacteria|c__Alphaproteobacteria|o__Alphaproteobacteria_unclassified	2|1224|28211|	0.00502	Hospital	GZ2	Summer	3
k__Bacteria|p__Proteobacteria|c__Gammaproteobacteria|o__Cardiobacteriales	2|1224|1236|135615	0.00357	Hospital	GZ2	Summer	4
k__Bacteria|p__Actinobacteria|c__Actinobacteria|o__Propionibacteriales|f__Propionibacteriaceae	2|201174|1760|85009|31957	62.4427	Hospital	GZ2	Summer	5
k__Bacteria|p__Firmicutes|c__Bacilli|o__Bacillales|f__Staphylococcaceae	2|1239|91061|1385|90964	17.9127	Hospital	GZ2	Summer	5
k__Bacteria|p__Actinobacteria|c__Actinobacteria|o__Corynebacteriales|f__Corynebacteriaceae	2|201174|1760|85007|1653	4.67445	Hospital	GZ2	Summer	5
k__Bacteria|p__Proteobacteria|c__Betaproteobacteria|o__Nitrosomonadales|f__Methylophilaceae	2|1224|28216|32003|32011	3.8608	Hospital	GZ2	Summer	5
k__Bacteria|p__Proteobacteria|c__Betaproteobacteria|o__Burkholderiales|f__Burkholderiaceae	2|1224|28216|80840|119060	2.48415	Hospital	GZ2	Summer	5
k__Bacteria|p__Proteobacteria|c__Gammaproteobacteria|o__Pseudomonadales|f__Moraxellaceae	2|1224|1236|72274|468	1.46257	Hospital	GZ2	Summer	5
k__Bacteria|p__Proteobacteria|c__Alphaproteobacteria|o__Rhodospirillales|f__Rhodospirillales_unclassified	2|1224|28211|204441|	1.0426	Hospital	GZ2	Summer	4
k__Bacteria|p__Proteobacteria|c__Alphaproteobacteria|o__Sphingomonadales|f__Sphingomonadaceae	2|1224|28211|204457|41297	0.95839	Hospital	GZ2	Summer	5
k__Bacteria|p__Firmicutes|c__Bacilli|o__Lactobacillales|f__Streptococcaceae	2|1239|91061|186826|1300	0.90727	Hospital	GZ2	Summer	5
k__Bacteria|p__Firmicutes|c__Tissierellia|o__Tissierellales|f__Peptoniphilaceae	2|1239|1737404|1737405|1570339	0.7134	Hospital	GZ2	Summer	5
k__Bacteria|p__Actinobacteria|c__Actinobacteria|o__Micrococcales|f__Micrococcaceae	2|201174|1760|85006|1268	0.68372	Hospital	GZ2	Summer	5
k__Bacteria|p__Bacteroidetes|c__Flavobacteriia|o__Flavobacteriales|f__Flavobacteriaceae	2|976|117743|200644|49546	0.37622	Hospital	GZ2	Summer	5
k__Bacteria|p__Proteobacteria|c__Alphaproteobacteria|o__Rhizobiales|f__Methylobacteriaceae	2|1224|28211|356|119045	0.31419	Hospital	GZ2	Summer	5
k__Bacteria|p__Actinobacteria|c__Actinobacteria|o__Corynebacteriales|f__Gordoniaceae	2|201174|1760|85007|85026	0.27663	Hospital	GZ2	Summer	5
k__Bacteria|p__Firmicutes|c__Bacilli|o__Bacillales|f__Bacillaceae	2|1239|91061|1385|186817	0.25119	Hospital	GZ2	Summer	5
k__Bacteria|p__Proteobacteria|c__Betaproteobacteria|o__Neisseriales|f__Neisseriaceae	2|1224|28216|206351|481	0.23438	Hospital	GZ2	Summer	5
k__Eukaryota|p__Basidiomycota|c__Malasseziomycetes|o__Malasseziales|f__Malasseziaceae	2759|5204|1538075|162474|742845	0.20804	Hospital	GZ2	Summer	5
k__Bacteria|p__Actinobacteria|c__Actinobacteria|o__Actinomycetales|f__Actinomycetaceae	2|201174|1760|2037|2049	0.20265	Hospital	GZ2	Summer	5
k__Bacteria|p__Proteobacteria|c__Gammaproteobacteria|o__Pasteurellales|f__Pasteurellaceae	2|1224|1236|135625|712	0.16015	Hospital	GZ2	Summer	5
k__Bacteria|p__Actinobacteria|c__Actinobacteria|o__Micrococcales|f__Brevibacteriaceae	2|201174|1760|85006|85019	0.1454	Hospital	GZ2	Summer	5
k__Bacteria|p__Actinobacteria|c__Actinobacteria|o__Micrococcales|f__Dermacoccaceae	2|201174|1760|85006|145357	0.12454	Hospital	GZ2	Summer	5
k__Bacteria|p__Proteobacteria|c__Alphaproteobacteria|o__Rhodobacterales|f__Rhodobacteraceae	2|1224|28211|204455|31989	0.08374	Hospital	GZ2	Summer	5
k__Bacteria|p__Bacteroidetes|c__Bacteroidia|o__Bacteroidales|f__Prevotellaceae	2|976|200643|171549|171552	0.08118	Hospital	GZ2	Summer	5
k__Bacteria|p__Firmicutes|c__Negativicutes|o__Veillonellales|f__Veillonellaceae	2|1239|909932|1843489|31977	0.06126	Hospital	GZ2	Summer	5
k__Bacteria|p__Actinobacteria|c__Actinobacteria|o__Corynebacteriales|f__Dietziaceae	2|201174|1760|85007|85029	0.05923	Hospital	GZ2	Summer	5
k__Bacteria|p__Fusobacteria|c__Fusobacteriia|o__Fusobacteriales|f__Fusobacteriaceae	2|32066|203490|203491|203492	0.03906	Hospital	GZ2	Summer	5
k__Bacteria|p__Actinobacteria|c__Actinobacteria|o__Micrococcales|f__Intrasporangiaceae	2|201174|1760|85006|85021	0.03627	Hospital	GZ2	Summer	5
k__Bacteria|p__Cyanobacteria|c__Cyanobacteria_unclassified|o__Chroococcidiopsidales|f__Chroococcidiopsidaceae	2|1117||1890505|1890528	0.02965	Hospital	GZ2	Summer	5
k__Bacteria|p__Proteobacteria|c__Alphaproteobacteria|o__Caulobacterales|f__Caulobacteraceae	2|1224|28211|204458|76892	0.02962	Hospital	GZ2	Summer	5
k__Bacteria|p__Firmicutes|c__Bacilli|o__Bacillales|f__Bacillales_unclassified	2|1239|91061|1385|	0.02828	Hospital	GZ2	Summer	4
k__Bacteria|p__Proteobacteria|c__Betaproteobacteria|o__Nitrosomonadales|f__Sterolibacteriaceae	2|1224|28216|32003|2008793	0.02817	Hospital	GZ2	Summer	5
k__Bacteria|p__Proteobacteria|c__Epsilonproteobacteria|o__Campylobacterales|f__Campylobacteraceae	2|1224|29547|213849|72294	0.02582	Hospital	GZ2	Summer	5
k__Bacteria|p__Actinobacteria|c__Actinobacteria|o__Micrococcales|f__Microbacteriaceae	2|201174|1760|85006|85023	0.01372	Hospital	GZ2	Summer	5
k__Bacteria|p__Actinobacteria|c__Actinobacteria|o__Corynebacteriales|f__Mycobacteriaceae	2|201174|1760|85007|1762	0.01313	Hospital	GZ2	Summer	5
k__Bacteria|p__Proteobacteria|c__Gammaproteobacteria|o__Enterobacterales|f__Enterobacteriaceae	2|1224|1236|91347|543	0.01068	Hospital	GZ2	Summer	5
k__Bacteria|p__Cyanobacteria|c__Cyanobacteria_unclassified|o__Chroococcales|f__Chroococcaceae	2|1117||1118|1890464	0.0104	Hospital	GZ2	Summer	5
k__Bacteria|p__Proteobacteria|c__Alphaproteobacteria|o__Alphaproteobacteria_unclassified|f__Alphaproteobacteria_unclassified	2|1224|28211||	0.00502	Hospital	GZ2	Summer	4
k__Bacteria|p__Proteobacteria|c__Gammaproteobacteria|o__Cardiobacteriales|f__Cardiobacteriaceae	2|1224|1236|135615|868	0.00357	Hospital	GZ2	Summer	5
k__Bacteria|p__Bacteroidetes|c__Bacteroidia|o__Bacteroidales|f__Porphyromonadaceae	2|976|200643|171549|171551	0.00335	Hospital	GZ2	Summer	5
k__Bacteria|p__Proteobacteria|c__Gammaproteobacteria|o__Pseudomonadales|f__Pseudomonadaceae	2|1224|1236|72274|135621	0.00104	Hospital	GZ2	Summer	5
k__Bacteria|p__Proteobacteria|c__Betaproteobacteria|o__Burkholderiales|f__Comamonadaceae	2|1224|28216|80840|80864	0.00066	Hospital	GZ2	Summer	5
k__Bacteria|p__Actinobacteria|c__Actinobacteria|o__Propionibacteriales|f__Propionibacteriaceae|g__Cutibacterium	2|201174|1760|85009|31957|1912216	62.4427	Hospital	GZ2	Summer	6
k__Bacteria|p__Firmicutes|c__Bacilli|o__Bacillales|f__Staphylococcaceae|g__Staphylococcus	2|1239|91061|1385|90964|1279	17.9094	Hospital	GZ2	Summer	6
k__Bacteria|p__Actinobacteria|c__Actinobacteria|o__Corynebacteriales|f__Corynebacteriaceae|g__Corynebacterium	2|201174|1760|85007|1653|1716	4.67445	Hospital	GZ2	Summer	6
k__Bacteria|p__Proteobacteria|c__Betaproteobacteria|o__Nitrosomonadales|f__Methylophilaceae|g__Methylophilus	2|1224|28216|32003|32011|16	3.8608	Hospital	GZ2	Summer	6
k__Bacteria|p__Proteobacteria|c__Betaproteobacteria|o__Burkholderiales|f__Burkholderiaceae|g__Ralstonia	2|1224|28216|80840|119060|48736	2.07556	Hospital	GZ2	Summer	6
k__Bacteria|p__Proteobacteria|c__Alphaproteobacteria|o__Rhodospirillales|f__Rhodospirillales_unclassified|g__Enhydrobacter	2|1224|28211|204441||212791	1.0426	Hospital	GZ2	Summer	6
k__Bacteria|p__Proteobacteria|c__Gammaproteobacteria|o__Pseudomonadales|f__Moraxellaceae|g__Moraxella	2|1224|1236|72274|468|475	0.96729	Hospital	GZ2	Summer	6
k__Bacteria|p__Firmicutes|c__Bacilli|o__Lactobacillales|f__Streptococcaceae|g__Streptococcus	2|1239|91061|186826|1300|1301	0.90727	Hospital	GZ2	Summer	6
k__Bacteria|p__Proteobacteria|c__Alphaproteobacteria|o__Sphingomonadales|f__Sphingomonadaceae|g__Sphingomonas	2|1224|28211|204457|41297|13687	0.8064	Hospital	GZ2	Summer	6
k__Bacteria|p__Proteobacteria|c__Gammaproteobacteria|o__Pseudomonadales|f__Moraxellaceae|g__Acinetobacter	2|1224|1236|72274|468|469	0.49528	Hospital	GZ2	Summer	6
k__Bacteria|p__Actinobacteria|c__Actinobacteria|o__Micrococcales|f__Micrococcaceae|g__Micrococcus	2|201174|1760|85006|1268|1269	0.431	Hospital	GZ2	Summer	6
k__Bacteria|p__Proteobacteria|c__Betaproteobacteria|o__Burkholderiales|f__Burkholderiaceae|g__Lautropia	2|1224|28216|80840|119060|47670	0.38883	Hospital	GZ2	Summer	6
k__Bacteria|p__Firmicutes|c__Tissierellia|o__Tissierellales|f__Peptoniphilaceae|g__Anaerococcus	2|1239|1737404|1737405|1570339|165779	0.36307	Hospital	GZ2	Summer	6
k__Bacteria|p__Firmicutes|c__Tissierellia|o__Tissierellales|f__Peptoniphilaceae|g__Finegoldia	2|1239|1737404|1737405|1570339|150022	0.35033	Hospital	GZ2	Summer	6
k__Bacteria|p__Bacteroidetes|c__Flavobacteriia|o__Flavobacteriales|f__Flavobacteriaceae|g__Flavobacterium	2|976|117743|200644|49546|237	0.33149	Hospital	GZ2	Summer	6
k__Bacteria|p__Actinobacteria|c__Actinobacteria|o__Corynebacteriales|f__Gordoniaceae|g__Gordonia	2|201174|1760|85007|85026|2053	0.27663	Hospital	GZ2	Summer	6
k__Bacteria|p__Firmicutes|c__Bacilli|o__Bacillales|f__Bacillaceae|g__Bacillus	2|1239|91061|1385|186817|1386	0.25119	Hospital	GZ2	Summer	6
k__Bacteria|p__Proteobacteria|c__Betaproteobacteria|o__Neisseriales|f__Neisseriaceae|g__Neisseria	2|1224|28216|206351|481|482	0.23438	Hospital	GZ2	Summer	6
k__Bacteria|p__Proteobacteria|c__Alphaproteobacteria|o__Rhizobiales|f__Methylobacteriaceae|g__Methylorubrum	2|1224|28211|356|119045|2282523	0.21511	Hospital	GZ2	Summer	6
k__Eukaryota|p__Basidiomycota|c__Malasseziomycetes|o__Malasseziales|f__Malasseziaceae|g__Malassezia	2759|5204|1538075|162474|742845|55193	0.20804	Hospital	GZ2	Summer	6
k__Bacteria|p__Actinobacteria|c__Actinobacteria|o__Actinomycetales|f__Actinomycetaceae|g__Actinomyces	2|201174|1760|2037|2049|1654	0.20265	Hospital	GZ2	Summer	6
k__Bacteria|p__Actinobacteria|c__Actinobacteria|o__Micrococcales|f__Micrococcaceae|g__Rothia	2|201174|1760|85006|1268|32207	0.18724	Hospital	GZ2	Summer	6
k__Bacteria|p__Proteobacteria|c__Gammaproteobacteria|o__Pasteurellales|f__Pasteurellaceae|g__Haemophilus	2|1224|1236|135625|712|724	0.16015	Hospital	GZ2	Summer	6
k__Bacteria|p__Actinobacteria|c__Actinobacteria|o__Micrococcales|f__Brevibacteriaceae|g__Brevibacterium	2|201174|1760|85006|85019|1696	0.1454	Hospital	GZ2	Summer	6
k__Bacteria|p__Actinobacteria|c__Actinobacteria|o__Micrococcales|f__Dermacoccaceae|g__Dermacoccus	2|201174|1760|85006|145357|57495	0.11295	Hospital	GZ2	Summer	6
k__Bacteria|p__Proteobacteria|c__Alphaproteobacteria|o__Sphingomonadales|f__Sphingomonadaceae|g__Blastomonas	2|1224|28211|204457|41297|150203	0.11008	Hospital	GZ2	Summer	6
k__Bacteria|p__Proteobacteria|c__Alphaproteobacteria|o__Rhizobiales|f__Methylobacteriaceae|g__Methylobacterium	2|1224|28211|356|119045|407	0.09908	Hospital	GZ2	Summer	6
k__Bacteria|p__Proteobacteria|c__Alphaproteobacteria|o__Rhodobacterales|f__Rhodobacteraceae|g__Paracoccus	2|1224|28211|204455|31989|265	0.08374	Hospital	GZ2	Summer	6
k__Bacteria|p__Bacteroidetes|c__Bacteroidia|o__Bacteroidales|f__Prevotellaceae|g__Prevotella	2|976|200643|171549|171552|838	0.08118	Hospital	GZ2	Summer	6
k__Bacteria|p__Actinobacteria|c__Actinobacteria|o__Micrococcales|f__Micrococcaceae|g__Kocuria	2|201174|1760|85006|1268|57493	0.06548	Hospital	GZ2	Summer	6
k__Bacteria|p__Firmicutes|c__Negativicutes|o__Veillonellales|f__Veillonellaceae|g__Veillonella	2|1239|909932|1843489|31977|29465	0.06126	Hospital	GZ2	Summer	6
k__Bacteria|p__Actinobacteria|c__Actinobacteria|o__Corynebacteriales|f__Dietziaceae|g__Dietzia	2|201174|1760|85007|85029|37914	0.05923	Hospital	GZ2	Summer	6
k__Bacteria|p__Bacteroidetes|c__Flavobacteriia|o__Flavobacteriales|f__Flavobacteriaceae|g__Chryseobacterium	2|976|117743|200644|49546|59732	0.04473	Hospital	GZ2	Summer	6
k__Bacteria|p__Fusobacteria|c__Fusobacteriia|o__Fusobacteriales|f__Fusobacteriaceae|g__Fusobacterium	2|32066|203490|203491|203492|848	0.03906	Hospital	GZ2	Summer	6
k__Bacteria|p__Actinobacteria|c__Actinobacteria|o__Micrococcales|f__Intrasporangiaceae|g__Janibacter	2|201174|1760|85006|85021|53457	0.03627	Hospital	GZ2	Summer	6
k__Bacteria|p__Cyanobacteria|c__Cyanobacteria_unclassified|o__Chroococcidiopsidales|f__Chroococcidiopsidaceae|g__Chroococcidiopsis	2|1117||1890505|1890528|54298	0.02965	Hospital	GZ2	Summer	6
k__Bacteria|p__Proteobacteria|c__Alphaproteobacteria|o__Caulobacterales|f__Caulobacteraceae|g__Brevundimonas	2|1224|28211|204458|76892|41275	0.02962	Hospital	GZ2	Summer	6
k__Bacteria|p__Firmicutes|c__Bacilli|o__Bacillales|f__Bacillales_unclassified|g__Gemella	2|1239|91061|1385||1378	0.02828	Hospital	GZ2	Summer	6
k__Bacteria|p__Proteobacteria|c__Betaproteobacteria|o__Nitrosomonadales|f__Sterolibacteriaceae|g__Methyloversatilis	2|1224|28216|32003|2008793|378210	0.02817	Hospital	GZ2	Summer	6
k__Bacteria|p__Proteobacteria|c__Alphaproteobacteria|o__Sphingomonadales|f__Sphingomonadaceae|g__Sphingobium	2|1224|28211|204457|41297|165695	0.02795	Hospital	GZ2	Summer	6
k__Bacteria|p__Proteobacteria|c__Epsilonproteobacteria|o__Campylobacterales|f__Campylobacteraceae|g__Campylobacter	2|1224|29547|213849|72294|194	0.02582	Hospital	GZ2	Summer	6
k__Bacteria|p__Proteobacteria|c__Betaproteobacteria|o__Burkholderiales|f__Burkholderiaceae|g__Paraburkholderia	2|1224|28216|80840|119060|1822464	0.01975	Hospital	GZ2	Summer	6
k__Bacteria|p__Proteobacteria|c__Alphaproteobacteria|o__Sphingomonadales|f__Sphingomonadaceae|g__Novosphingobium	2|1224|28211|204457|41297|165696	0.01396	Hospital	GZ2	Summer	6
k__Bacteria|p__Actinobacteria|c__Actinobacteria|o__Micrococcales|f__Microbacteriaceae|g__Microbacterium	2|201174|1760|85006|85023|33882	0.01372	Hospital	GZ2	Summer	6
k__Bacteria|p__Actinobacteria|c__Actinobacteria|o__Corynebacteriales|f__Mycobacteriaceae|g__Mycolicibacterium	2|201174|1760|85007|1762|1866885	0.01313	Hospital	GZ2	Summer	6
k__Bacteria|p__Actinobacteria|c__Actinobacteria|o__Micrococcales|f__Dermacoccaceae|g__Kytococcus	2|201174|1760|85006|145357|57499	0.01159	Hospital	GZ2	Summer	6
k__Bacteria|p__Proteobacteria|c__Gammaproteobacteria|o__Enterobacterales|f__Enterobacteriaceae|g__Citrobacter	2|1224|1236|91347|543|544	0.01068	Hospital	GZ2	Summer	6
k__Bacteria|p__Cyanobacteria|c__Cyanobacteria_unclassified|o__Chroococcales|f__Chroococcaceae|g__Cyanosarcina	2|1117||1118|1890464|431394	0.0104	Hospital	GZ2	Summer	6
k__Bacteria|p__Proteobacteria|c__Alphaproteobacteria|o__Alphaproteobacteria_unclassified|f__Alphaproteobacteria_unclassified|g__Phreatobacter	2|1224|28211|||1632780	0.00502	Hospital	GZ2	Summer	6
k__Bacteria|p__Proteobacteria|c__Gammaproteobacteria|o__Cardiobacteriales|f__Cardiobacteriaceae|g__Cardiobacterium	2|1224|1236|135615|868|2717	0.00357	Hospital	GZ2	Summer	6
k__Bacteria|p__Bacteroidetes|c__Bacteroidia|o__Bacteroidales|f__Porphyromonadaceae|g__Porphyromonas	2|976|200643|171549|171551|836	0.00335	Hospital	GZ2	Summer	6
k__Bacteria|p__Firmicutes|c__Bacilli|o__Bacillales|f__Staphylococcaceae|g__Salinicoccus	2|1239|91061|1385|90964|45669	0.00332	Hospital	GZ2	Summer	6
k__Bacteria|p__Proteobacteria|c__Gammaproteobacteria|o__Pseudomonadales|f__Pseudomonadaceae|g__Pseudomonas	2|1224|1236|72274|135621|286	0.00104	Hospital	GZ2	Summer	6
k__Bacteria|p__Proteobacteria|c__Betaproteobacteria|o__Burkholderiales|f__Comamonadaceae|g__Comamonas	2|1224|28216|80840|80864|283	0.00066	Hospital	GZ2	Summer	6
k__Bacteria|p__Actinobacteria|c__Actinobacteria|o__Propionibacteriales|f__Propionibacteriaceae|g__Cutibacterium|s__Cutibacterium_acnes	2|201174|1760|85009|31957|1912216|1747	61.4991	Hospital	GZ2	Summer	7
k__Bacteria|p__Firmicutes|c__Bacilli|o__Bacillales|f__Staphylococcaceae|g__Staphylococcus|s__Staphylococcus_epidermidis	2|1239|91061|1385|90964|1279|1282	8.31963	Hospital	GZ2	Summer	7
k__Bacteria|p__Firmicutes|c__Bacilli|o__Bacillales|f__Staphylococcaceae|g__Staphylococcus|s__Staphylococcus_warneri	2|1239|91061|1385|90964|1279|1292	4.2587	Hospital	GZ2	Summer	7
k__Bacteria|p__Proteobacteria|c__Betaproteobacteria|o__Nitrosomonadales|f__Methylophilaceae|g__Methylophilus|s__Methylophilus_sp	2|1224|28216|32003|32011|16|29541	3.8608	Hospital	GZ2	Summer	7
k__Bacteria|p__Firmicutes|c__Bacilli|o__Bacillales|f__Staphylococcaceae|g__Staphylococcus|s__Staphylococcus_capitis	2|1239|91061|1385|90964|1279|29388	2.50785	Hospital	GZ2	Summer	7
k__Bacteria|p__Proteobacteria|c__Betaproteobacteria|o__Burkholderiales|f__Burkholderiaceae|g__Ralstonia|s__Ralstonia_insidiosa	2|1224|28216|80840|119060|48736|190721	2.06809	Hospital	GZ2	Summer	7
k__Bacteria|p__Actinobacteria|c__Actinobacteria|o__Corynebacteriales|f__Corynebacteriaceae|g__Corynebacterium|s__Corynebacterium_accolens	2|201174|1760|85007|1653|1716|38284	1.96253	Hospital	GZ2	Summer	7
k__Bacteria|p__Actinobacteria|c__Actinobacteria|o__Corynebacteriales|f__Corynebacteriaceae|g__Corynebacterium|s__Corynebacterium_hadale	2|201174|1760|85007|1653|1716|2026255	1.34688	Hospital	GZ2	Summer	7
k__Bacteria|p__Firmicutes|c__Bacilli|o__Bacillales|f__Staphylococcaceae|g__Staphylococcus|s__Staphylococcus_hominis	2|1239|91061|1385|90964|1279|1290	1.29419	Hospital	GZ2	Summer	7
k__Bacteria|p__Proteobacteria|c__Alphaproteobacteria|o__Rhodospirillales|f__Rhodospirillales_unclassified|g__Enhydrobacter|s__Enhydrobacter_aerosaccus	2|1224|28211|204441||212791|225324	1.0426	Hospital	GZ2	Summer	7
k__Bacteria|p__Proteobacteria|c__Gammaproteobacteria|o__Pseudomonadales|f__Moraxellaceae|g__Moraxella|s__Moraxella_osloensis	2|1224|1236|72274|468|475|34062	0.96729	Hospital	GZ2	Summer	7
k__Bacteria|p__Actinobacteria|c__Actinobacteria|o__Corynebacteriales|f__Corynebacteriaceae|g__Corynebacterium|s__Corynebacterium_pseudogenitalium	2|201174|1760|85007|1653|1716|38303	0.89958	Hospital	GZ2	Summer	7
k__Bacteria|p__Actinobacteria|c__Actinobacteria|o__Propionibacteriales|f__Propionibacteriaceae|g__Cutibacterium|s__Cutibacterium_granulosum	2|201174|1760|85009|31957|1912216|33011	0.6738	Hospital	GZ2	Summer	7
k__Bacteria|p__Firmicutes|c__Bacilli|o__Bacillales|f__Staphylococcaceae|g__Staphylococcus|s__Staphylococcus_cohnii	2|1239|91061|1385|90964|1279|29382	0.64296	Hospital	GZ2	Summer	7
k__Bacteria|p__Proteobacteria|c__Alphaproteobacteria|o__Sphingomonadales|f__Sphingomonadaceae|g__Sphingomonas|s__Sphingomonas_paucimobilis	2|1224|28211|204457|41297|13687|13689	0.57115	Hospital	GZ2	Summer	7
k__Bacteria|p__Firmicutes|c__Bacilli|o__Lactobacillales|f__Streptococcaceae|g__Streptococcus|s__Streptococcus_mitis	2|1239|91061|186826|1300|1301|28037	0.52047	Hospital	GZ2	Summer	7
k__Bacteria|p__Proteobacteria|c__Betaproteobacteria|o__Burkholderiales|f__Burkholderiaceae|g__Lautropia|s__Lautropia_mirabilis	2|1224|28216|80840|119060|47670|47671	0.38883	Hospital	GZ2	Summer	7
k__Bacteria|p__Firmicutes|c__Tissierellia|o__Tissierellales|f__Peptoniphilaceae|g__Anaerococcus|s__Anaerococcus_octavius	2|1239|1737404|1737405|1570339|165779|54007	0.35038	Hospital	GZ2	Summer	7
k__Bacteria|p__Firmicutes|c__Tissierellia|o__Tissierellales|f__Peptoniphilaceae|g__Finegoldia|s__Finegoldia_magna	2|1239|1737404|1737405|1570339|150022|1260	0.35033	Hospital	GZ2	Summer	7
k__Bacteria|p__Bacteroidetes|c__Flavobacteriia|o__Flavobacteriales|f__Flavobacteriaceae|g__Flavobacterium|s__Flavobacterium_fontis	2|976|117743|200644|49546|237|1124188	0.33149	Hospital	GZ2	Summer	7
k__Bacteria|p__Firmicutes|c__Bacilli|o__Bacillales|f__Staphylococcaceae|g__Staphylococcus|s__Staphylococcus_haemolyticus	2|1239|91061|1385|90964|1279|1283	0.30219	Hospital	GZ2	Summer	7
k__Bacteria|p__Proteobacteria|c__Gammaproteobacteria|o__Pseudomonadales|f__Moraxellaceae|g__Acinetobacter|s__Acinetobacter_nosocomialis	2|1224|1236|72274|468|469|106654	0.27148	Hospital	GZ2	Summer	7
k__Bacteria|p__Firmicutes|c__Bacilli|o__Bacillales|f__Staphylococcaceae|g__Staphylococcus|s__Staphylococcus_condimenti	2|1239|91061|1385|90964|1279|70255	0.26206	Hospital	GZ2	Summer	7
k__Bacteria|p__Actinobacteria|c__Actinobacteria|o__Micrococcales|f__Micrococcaceae|g__Micrococcus|s__Micrococcus_aloeverae	2|201174|1760|85006|1268|1269|1391911	0.25113	Hospital	GZ2	Summer	7
k__Bacteria|p__Actinobacteria|c__Actinobacteria|o__Corynebacteriales|f__Gordoniaceae|g__Gordonia|s__Gordonia_sputi	2|201174|1760|85007|85026|2053|36823	0.24647	Hospital	GZ2	Summer	7
k__Bacteria|p__Actinobacteria|c__Actinobacteria|o__Propionibacteriales|f__Propionibacteriaceae|g__Cutibacterium|s__Cutibacterium_avidum	2|201174|1760|85009|31957|1912216|33010	0.23482	Hospital	GZ2	Summer	7
k__Bacteria|p__Proteobacteria|c__Alphaproteobacteria|o__Rhizobiales|f__Methylobacteriaceae|g__Methylorubrum|s__Methylorubrum_populi	2|1224|28211|356|119045|2282523|223967	0.20074	Hospital	GZ2	Summer	7
k__Bacteria|p__Firmicutes|c__Bacilli|o__Bacillales|f__Bacillaceae|g__Bacillus|s__Bacillus_cereus_group	2|1239|91061|1385|186817|1386|86661	0.1991	Hospital	GZ2	Summer	7
k__Bacteria|p__Proteobacteria|c__Alphaproteobacteria|o__Sphingomonadales|f__Sphingomonadaceae|g__Sphingomonas|s__Sphingomonas_melonis	2|1224|28211|204457|41297|13687|152682	0.19184	Hospital	GZ2	Summer	7
k__Bacteria|p__Firmicutes|c__Bacilli|o__Bacillales|f__Staphylococcaceae|g__Staphylococcus|s__Staphylococcus_caprae	2|1239|91061|1385|90964|1279|29380	0.18741	Hospital	GZ2	Summer	7
k__Eukaryota|p__Basidiomycota|c__Malasseziomycetes|o__Malasseziales|f__Malasseziaceae|g__Malassezia|s__Malassezia_restricta	2759|5204|1538075|162474|742845|55193|76775	0.18337	Hospital	GZ2	Summer	7
k__Bacteria|p__Actinobacteria|c__Actinobacteria|o__Corynebacteriales|f__Corynebacteriaceae|g__Corynebacterium|s__Corynebacterium_tuberculostearicum	2|201174|1760|85007|1653|1716|38304	0.18182	Hospital	GZ2	Summer	7
k__Bacteria|p__Firmicutes|c__Bacilli|o__Lactobacillales|f__Streptococcaceae|g__Streptococcus|s__Streptococcus_oralis	2|1239|91061|186826|1300|1301|1303	0.15838	Hospital	GZ2	Summer	7
k__Bacteria|p__Firmicutes|c__Bacilli|o__Lactobacillales|f__Streptococcaceae|g__Streptococcus|s__Streptococcus_sanguinis	2|1239|91061|186826|1300|1301|1305	0.15391	Hospital	GZ2	Summer	7
k__Bacteria|p__Actinobacteria|c__Actinobacteria|o__Micrococcales|f__Micrococcaceae|g__Micrococcus|s__Micrococcus_luteus	2|201174|1760|85006|1268|1269|1270	0.15104	Hospital	GZ2	Summer	7
k__Bacteria|p__Proteobacteria|c__Betaproteobacteria|o__Neisseriales|f__Neisseriaceae|g__Neisseria|s__Neisseria_elongata	2|1224|28216|206351|481|482|495	0.14045	Hospital	GZ2	Summer	7
k__Bacteria|p__Firmicutes|c__Bacilli|o__Bacillales|f__Staphylococcaceae|g__Staphylococcus|s__Staphylococcus_pettenkoferi	2|1239|91061|1385|90964|1279|170573	0.13442	Hospital	GZ2	Summer	7
k__Bacteria|p__Actinobacteria|c__Actinobacteria|o__Actinomycetales|f__Actinomycetaceae|g__Actinomyces|s__Actinomyces_oris	2|201174|1760|2037|2049|1654|544580	0.13181	Hospital	GZ2	Summer	7
k__Bacteria|p__Proteobacteria|c__Gammaproteobacteria|o__Pasteurellales|f__Pasteurellaceae|g__Haemophilus|s__Haemophilus_parainfluenzae	2|1224|1236|135625|712|724|729	0.1294	Hospital	GZ2	Summer	7
k__Bacteria|p__Actinobacteria|c__Actinobacteria|o__Micrococcales|f__Dermacoccaceae|g__Dermacoccus|s__Dermacoccus_nishinomiyaensis	2|201174|1760|85006|145357|57495|1274	0.11295	Hospital	GZ2	Summer	7
k__Bacteria|p__Actinobacteria|c__Actinobacteria|o__Micrococcales|f__Micrococcaceae|g__Rothia|s__Rothia_aeria	2|201174|1760|85006|1268|32207|172042	0.11117	Hospital	GZ2	Summer	7
k__Bacteria|p__Proteobacteria|c__Alphaproteobacteria|o__Sphingomonadales|f__Sphingomonadaceae|g__Blastomonas|s__Blastomonas_sp	2|1224|28211|204457|41297|150203|1909299	0.11008	Hospital	GZ2	Summer	7
k__Bacteria|p__Actinobacteria|c__Actinobacteria|o__Micrococcales|f__Brevibacteriaceae|g__Brevibacterium|s__Brevibacterium_casei	2|201174|1760|85006|85019|1696|33889	0.1031	Hospital	GZ2	Summer	7
k__Bacteria|p__Actinobacteria|c__Actinobacteria|o__Corynebacteriales|f__Corynebacteriaceae|g__Corynebacterium|s__Corynebacterium_afermentans	2|201174|1760|85007|1653|1716|38286	0.10043	Hospital	GZ2	Summer	7
k__Bacteria|p__Proteobacteria|c__Betaproteobacteria|o__Neisseriales|f__Neisseriaceae|g__Neisseria|s__Neisseria_flavescens	2|1224|28216|206351|481|482|484	0.0769	Hospital	GZ2	Summer	7
k__Bacteria|p__Proteobacteria|c__Gammaproteobacteria|o__Pseudomonadales|f__Moraxellaceae|g__Acinetobacter|s__Acinetobacter_johnsonii	2|1224|1236|72274|468|469|40214	0.0751	Hospital	GZ2	Summer	7
k__Bacteria|p__Proteobacteria|c__Alphaproteobacteria|o__Rhizobiales|f__Methylobacteriaceae|g__Methylobacterium|s__Methylobacterium_radiotolerans	2|1224|28211|356|119045|407|31998	0.06865	Hospital	GZ2	Summer	7
k__Bacteria|p__Proteobacteria|c__Gammaproteobacteria|o__Pseudomonadales|f__Moraxellaceae|g__Acinetobacter|s__Acinetobacter_baumannii	2|1224|1236|72274|468|469|470	0.06648	Hospital	GZ2	Summer	7
k__Bacteria|p__Actinobacteria|c__Actinobacteria|o__Corynebacteriales|f__Corynebacteriaceae|g__Corynebacterium|s__Corynebacterium_pyruviciproducens	2|201174|1760|85007|1653|1716|598660	0.06631	Hospital	GZ2	Summer	7
k__Bacteria|p__Actinobacteria|c__Actinobacteria|o__Micrococcales|f__Micrococcaceae|g__Kocuria|s__Kocuria_palustris	2|201174|1760|85006|1268|57493|71999	0.06548	Hospital	GZ2	Summer	7
k__Bacteria|p__Proteobacteria|c__Alphaproteobacteria|o__Rhodobacterales|f__Rhodobacteraceae|g__Paracoccus|s__Paracoccus_sphaerophysae	2|1224|28211|204455|31989|265|690417	0.065	Hospital	GZ2	Summer	7
k__Bacteria|p__Bacteroidetes|c__Bacteroidia|o__Bacteroidales|f__Prevotellaceae|g__Prevotella|s__Prevotella_buccalis	2|976|200643|171549|171552|838|28127	0.06142	Hospital	GZ2	Summer	7
k__Bacteria|p__Firmicutes|c__Bacilli|o__Lactobacillales|f__Streptococcaceae|g__Streptococcus|s__Streptococcus_urinalis	2|1239|91061|186826|1300|1301|149016	0.06126	Hospital	GZ2	Summer	7
k__Bacteria|p__Firmicutes|c__Negativicutes|o__Veillonellales|f__Veillonellaceae|g__Veillonella|s__Veillonella_parvula	2|1239|909932|1843489|31977|29465|29466	0.06126	Hospital	GZ2	Summer	7
k__Bacteria|p__Actinobacteria|c__Actinobacteria|o__Corynebacteriales|f__Corynebacteriaceae|g__Corynebacterium|s__Corynebacterium_matruchotii	2|201174|1760|85007|1653|1716|43768	0.0594	Hospital	GZ2	Summer	7
k__Bacteria|p__Actinobacteria|c__Actinobacteria|o__Corynebacteriales|f__Dietziaceae|g__Dietzia|s__Dietzia_alimentaria	2|201174|1760|85007|85029|37914|665550	0.05375	Hospital	GZ2	Summer	7
k__Bacteria|p__Actinobacteria|c__Actinobacteria|o__Actinomycetales|f__Actinomycetaceae|g__Actinomyces|s__Actinomyces_odontolyticus	2|201174|1760|2037|2049|1654|1660	0.0534	Hospital	GZ2	Summer	7
k__Bacteria|p__Actinobacteria|c__Actinobacteria|o__Micrococcales|f__Micrococcaceae|g__Rothia|s__Rothia_mucilaginosa	2|201174|1760|85006|1268|32207|43675	0.04659	Hospital	GZ2	Summer	7
k__Bacteria|p__Proteobacteria|c__Gammaproteobacteria|o__Pseudomonadales|f__Moraxellaceae|g__Acinetobacter|s__Acinetobacter_junii	2|1224|1236|72274|468|469|40215	0.04605	Hospital	GZ2	Summer	7
k__Bacteria|p__Bacteroidetes|c__Flavobacteriia|o__Flavobacteriales|f__Flavobacteriaceae|g__Chryseobacterium|s__Chryseobacterium_haifense	2|976|117743|200644|49546|59732|421525	0.04473	Hospital	GZ2	Summer	7
k__Bacteria|p__Proteobacteria|c__Alphaproteobacteria|o__Sphingomonadales|f__Sphingomonadaceae|g__Sphingomonas|s__Sphingomonas_sp_1PNM_20	2|1224|28211|204457|41297|13687|1141887	0.04341	Hospital	GZ2	Summer	7
k__Bacteria|p__Actinobacteria|c__Actinobacteria|o__Micrococcales|f__Brevibacteriaceae|g__Brevibacterium|s__Brevibacterium_iodinum	2|201174|1760|85006|85019|1696|31943	0.0423	Hospital	GZ2	Summer	7
k__Bacteria|p__Actinobacteria|c__Actinobacteria|o__Micrococcales|f__Intrasporangiaceae|g__Janibacter|s__Janibacter_melonis	2|201174|1760|85006|85021|53457|262209	0.03627	Hospital	GZ2	Summer	7
k__Bacteria|p__Actinobacteria|c__Actinobacteria|o__Propionibacteriales|f__Propionibacteriaceae|g__Cutibacterium|s__Propionibacterium_humerusii	2|201174|1760|85009|31957|1912216|1050843	0.03492	Hospital	GZ2	Summer	7
k__Bacteria|p__Firmicutes|c__Bacilli|o__Bacillales|f__Bacillaceae|g__Bacillus|s__Bacillus_megaterium	2|1239|91061|1385|186817|1386|1404	0.03358	Hospital	GZ2	Summer	7
k__Bacteria|p__Proteobacteria|c__Gammaproteobacteria|o__Pasteurellales|f__Pasteurellaceae|g__Haemophilus|s__Haemophilus_haemolyticus	2|1224|1236|135625|712|724|726	0.03076	Hospital	GZ2	Summer	7
k__Bacteria|p__Proteobacteria|c__Alphaproteobacteria|o__Rhizobiales|f__Methylobacteriaceae|g__Methylobacterium|s__Methylobacterium_aquaticum	2|1224|28211|356|119045|407|270351	0.03043	Hospital	GZ2	Summer	7
k__Bacteria|p__Cyanobacteria|c__Cyanobacteria_unclassified|o__Chroococcidiopsidales|f__Chroococcidiopsidaceae|g__Chroococcidiopsis|s__Chroococcidiopsis_thermalis	2|1117||1890505|1890528|54298|54299	0.02965	Hospital	GZ2	Summer	7
k__Bacteria|p__Actinobacteria|c__Actinobacteria|o__Micrococcales|f__Micrococcaceae|g__Rothia|s__Rothia_dentocariosa	2|201174|1760|85006|1268|32207|2047	0.02948	Hospital	GZ2	Summer	7
k__Bacteria|p__Actinobacteria|c__Actinobacteria|o__Micrococcales|f__Micrococcaceae|g__Micrococcus|s__Micrococcus_lylae	2|201174|1760|85006|1268|1269|1273	0.02883	Hospital	GZ2	Summer	7
k__Bacteria|p__Proteobacteria|c__Betaproteobacteria|o__Nitrosomonadales|f__Sterolibacteriaceae|g__Methyloversatilis|s__Methyloversatilis_universalis	2|1224|28216|32003|2008793|378210|378211	0.02817	Hospital	GZ2	Summer	7
k__Bacteria|p__Proteobacteria|c__Alphaproteobacteria|o__Sphingomonadales|f__Sphingomonadaceae|g__Sphingobium|s__Sphingobium_yanoikuyae	2|1224|28211|204457|41297|165695|13690	0.02795	Hospital	GZ2	Summer	7
k__Bacteria|p__Fusobacteria|c__Fusobacteriia|o__Fusobacteriales|f__Fusobacteriaceae|g__Fusobacterium|s__Fusobacterium_periodonticum	2|32066|203490|203491|203492|848|860	0.02649	Hospital	GZ2	Summer	7
k__Bacteria|p__Proteobacteria|c__Epsilonproteobacteria|o__Campylobacterales|f__Campylobacteraceae|g__Campylobacter|s__Campylobacter_ureolyticus	2|1224|29547|213849|72294|194|827	0.02582	Hospital	GZ2	Summer	7
k__Bacteria|p__Proteobacteria|c__Alphaproteobacteria|o__Caulobacterales|f__Caulobacteraceae|g__Brevundimonas|s__Brevundimonas_diminuta	2|1224|28211|204458|76892|41275|293	0.02571	Hospital	GZ2	Summer	7
k__Bacteria|p__Actinobacteria|c__Actinobacteria|o__Corynebacteriales|f__Corynebacteriaceae|g__Corynebacterium|s__Corynebacterium_singulare	2|201174|1760|85007|1653|1716|161899	0.02555	Hospital	GZ2	Summer	7
k__Eukaryota|p__Basidiomycota|c__Malasseziomycetes|o__Malasseziales|f__Malasseziaceae|g__Malassezia|s__Malassezia_globosa	2759|5204|1538075|162474|742845|55193|76773	0.02467	Hospital	GZ2	Summer	7
k__Bacteria|p__Firmicutes|c__Bacilli|o__Bacillales|f__Bacillaceae|g__Bacillus|s__Bacillus_aryabhattai	2|1239|91061|1385|186817|1386|412384	0.01851	Hospital	GZ2	Summer	7
k__Bacteria|p__Actinobacteria|c__Actinobacteria|o__Corynebacteriales|f__Gordoniaceae|g__Gordonia|s__Gordonia_jacobaea	2|201174|1760|85007|85026|2053|122202	0.0185	Hospital	GZ2	Summer	7
k__Bacteria|p__Actinobacteria|c__Actinobacteria|o__Corynebacteriales|f__Corynebacteriaceae|g__Corynebacterium|s__Corynebacterium_simulans	2|201174|1760|85007|1653|1716|146827	0.01745	Hospital	GZ2	Summer	7
k__Bacteria|p__Actinobacteria|c__Actinobacteria|o__Actinomycetales|f__Actinomycetaceae|g__Actinomyces|s__Actinomyces_massiliensis	2|201174|1760|2037|2049|1654|461393	0.01744	Hospital	GZ2	Summer	7
k__Bacteria|p__Firmicutes|c__Bacilli|o__Bacillales|f__Bacillales_unclassified|g__Gemella|s__Gemella_sanguinis	2|1239|91061|1385||1378|84135	0.01717	Hospital	GZ2	Summer	7
k__Bacteria|p__Proteobacteria|c__Betaproteobacteria|o__Neisseriales|f__Neisseriaceae|g__Neisseria|s__Neisseria_sicca	2|1224|28216|206351|481|482|490	0.01703	Hospital	GZ2	Summer	7
k__Bacteria|p__Proteobacteria|c__Gammaproteobacteria|o__Pseudomonadales|f__Moraxellaceae|g__Acinetobacter|s__Acinetobacter_parvus	2|1224|1236|72274|468|469|134533	0.01576	Hospital	GZ2	Summer	7
k__Bacteria|p__Actinobacteria|c__Actinobacteria|o__Corynebacteriales|f__Corynebacteriaceae|g__Corynebacterium|s__Corynebacterium_durum	2|201174|1760|85007|1653|1716|61592	0.0145	Hospital	GZ2	Summer	7
k__Bacteria|p__Proteobacteria|c__Alphaproteobacteria|o__Rhizobiales|f__Methylobacteriaceae|g__Methylorubrum|s__Methylorubrum_extorquens	2|1224|28211|356|119045|2282523|408	0.01437	Hospital	GZ2	Summer	7
k__Bacteria|p__Proteobacteria|c__Alphaproteobacteria|o__Sphingomonadales|f__Sphingomonadaceae|g__Novosphingobium|s__Novosphingobium_sp_AAP93	2|1224|28211|204457|41297|165696|1523427	0.01396	Hospital	GZ2	Summer	7
k__Bacteria|p__Actinobacteria|c__Actinobacteria|o__Micrococcales|f__Microbacteriaceae|g__Microbacterium|s__Microbacterium_sp_H83	2|201174|1760|85006|85023|33882|1827324	0.01372	Hospital	GZ2	Summer	7
k__Bacteria|p__Firmicutes|c__Bacilli|o__Lactobacillales|f__Streptococcaceae|g__Streptococcus|s__Streptococcus_sp_M334	2|1239|91061|186826|1300|1301|563038	0.01324	Hospital	GZ2	Summer	7
k__Bacteria|p__Actinobacteria|c__Actinobacteria|o__Corynebacteriales|f__Mycobacteriaceae|g__Mycolicibacterium|s__Mycolicibacterium_gilvum	2|201174|1760|85007|1762|1866885|1804	0.01313	Hospital	GZ2	Summer	7
k__Bacteria|p__Firmicutes|c__Tissierellia|o__Tissierellales|f__Peptoniphilaceae|g__Anaerococcus|s__Anaerococcus_nagyae	2|1239|1737404|1737405|1570339|165779|1755241	0.01268	Hospital	GZ2	Summer	7
k__Bacteria|p__Fusobacteria|c__Fusobacteriia|o__Fusobacteriales|f__Fusobacteriaceae|g__Fusobacterium|s__Fusobacterium_hwasookii	2|32066|203490|203491|203492|848|1583098	0.01258	Hospital	GZ2	Summer	7
k__Bacteria|p__Proteobacteria|c__Gammaproteobacteria|o__Pseudomonadales|f__Moraxellaceae|g__Acinetobacter|s__Acinetobacter_ursingii	2|1224|1236|72274|468|469|108980	0.01214	Hospital	GZ2	Summer	7
k__Bacteria|p__Actinobacteria|c__Actinobacteria|o__Corynebacteriales|f__Gordoniaceae|g__Gordonia|s__Gordonia_terrae	2|201174|1760|85007|85026|2053|2055	0.01167	Hospital	GZ2	Summer	7
k__Bacteria|p__Actinobacteria|c__Actinobacteria|o__Micrococcales|f__Dermacoccaceae|g__Kytococcus|s__Kytococcus_sedentarius	2|201174|1760|85006|145357|57499|1276	0.01159	Hospital	GZ2	Summer	7
k__Bacteria|p__Firmicutes|c__Bacilli|o__Bacillales|f__Bacillales_unclassified|g__Gemella|s__Gemella_haemolysans	2|1239|91061|1385||1378|1379	0.01111	Hospital	GZ2	Summer	7
k__Bacteria|p__Bacteroidetes|c__Bacteroidia|o__Bacteroidales|f__Prevotellaceae|g__Prevotella|s__Prevotella_melaninogenica	2|976|200643|171549|171552|838|28132	0.01079	Hospital	GZ2	Summer	7
k__Bacteria|p__Proteobacteria|c__Gammaproteobacteria|o__Enterobacterales|f__Enterobacteriaceae|g__Citrobacter|s__Citrobacter_koseri	2|1224|1236|91347|543|544|545	0.01068	Hospital	GZ2	Summer	7
k__Bacteria|p__Proteobacteria|c__Alphaproteobacteria|o__Rhodobacterales|f__Rhodobacteraceae|g__Paracoccus|s__Paracoccus_sediminis	2|1224|28211|204455|31989|265|1214787	0.01056	Hospital	GZ2	Summer	7
k__Bacteria|p__Proteobacteria|c__Betaproteobacteria|o__Burkholderiales|f__Burkholderiaceae|g__Paraburkholderia|s__Paraburkholderia_insulsa	2|1224|28216|80840|119060|1822464|1441714	0.0105	Hospital	GZ2	Summer	7
k__Bacteria|p__Cyanobacteria|c__Cyanobacteria_unclassified|o__Chroococcales|f__Chroococcaceae|g__Cyanosarcina|s__Cyanosarcina_burmensis	2|1117||1118|1890464|431394|2107696	0.0104	Hospital	GZ2	Summer	7
k__Bacteria|p__Proteobacteria|c__Betaproteobacteria|o__Burkholderiales|f__Burkholderiaceae|g__Paraburkholderia|s__Paraburkholderia_fungorum	2|1224|28216|80840|119060|1822464|134537	0.00925	Hospital	GZ2	Summer	7
k__Bacteria|p__Proteobacteria|c__Gammaproteobacteria|o__Pseudomonadales|f__Moraxellaceae|g__Acinetobacter|s__Acinetobacter_schindleri	2|1224|1236|72274|468|469|108981	0.00828	Hospital	GZ2	Summer	7
k__Bacteria|p__Proteobacteria|c__Alphaproteobacteria|o__Rhodobacterales|f__Rhodobacteraceae|g__Paracoccus|s__Paracoccus_sp_WN007	2|1224|28211|204455|31989|265|2032623	0.00818	Hospital	GZ2	Summer	7
k__Bacteria|p__Proteobacteria|c__Betaproteobacteria|o__Burkholderiales|f__Burkholderiaceae|g__Ralstonia|s__Ralstonia_mannitolilytica	2|1224|28216|80840|119060|48736|105219	0.00747	Hospital	GZ2	Summer	7
k__Bacteria|p__Bacteroidetes|c__Bacteroidia|o__Bacteroidales|f__Prevotellaceae|g__Prevotella|s__Prevotella_intermedia	2|976|200643|171549|171552|838|28131	0.00607	Hospital	GZ2	Summer	7
k__Bacteria|p__Actinobacteria|c__Actinobacteria|o__Corynebacteriales|f__Dietziaceae|g__Dietzia|s__Dietzia_timorensis	2|201174|1760|85007|85029|37914|499555	0.00548	Hospital	GZ2	Summer	7
k__Bacteria|p__Proteobacteria|c__Alphaproteobacteria|o__Alphaproteobacteria_unclassified|f__Alphaproteobacteria_unclassified|g__Phreatobacter|s__Phreatobacter_oligotrophus	2|1224|28211|||1632780|1122261	0.00502	Hospital	GZ2	Summer	7
k__Bacteria|p__Proteobacteria|c__Alphaproteobacteria|o__Caulobacterales|f__Caulobacteraceae|g__Brevundimonas|s__Brevundimonas_vesicularis	2|1224|28211|204458|76892|41275|41276	0.00391	Hospital	GZ2	Summer	7
k__Bacteria|p__Proteobacteria|c__Gammaproteobacteria|o__Cardiobacteriales|f__Cardiobacteriaceae|g__Cardiobacterium|s__Cardiobacterium_hominis	2|1224|1236|135615|868|2717|2718	0.00357	Hospital	GZ2	Summer	7
k__Bacteria|p__Bacteroidetes|c__Bacteroidia|o__Bacteroidales|f__Porphyromonadaceae|g__Porphyromonas|s__Porphyromonas_somerae	2|976|200643|171549|171551|836|322095	0.00335	Hospital	GZ2	Summer	7
k__Bacteria|p__Firmicutes|c__Bacilli|o__Bacillales|f__Staphylococcaceae|g__Salinicoccus|s__Salinicoccus_sediminis	2|1239|91061|1385|90964|45669|1432562	0.00332	Hospital	GZ2	Summer	7
k__Bacteria|p__Bacteroidetes|c__Bacteroidia|o__Bacteroidales|f__Prevotellaceae|g__Prevotella|s__Prevotella_pallens	2|976|200643|171549|171552|838|60133	0.00289	Hospital	GZ2	Summer	7
k__Bacteria|p__Proteobacteria|c__Gammaproteobacteria|o__Pseudomonadales|f__Pseudomonadaceae|g__Pseudomonas|s__Pseudomonas_yamanorum	2|1224|1236|72274|135621|286|515393	0.00104	Hospital	GZ2	Summer	7
k__Bacteria|p__Proteobacteria|c__Betaproteobacteria|o__Burkholderiales|f__Comamonadaceae|g__Comamonas|s__Comamonas_testosteroni	2|1224|28216|80840|80864|283|285	0.00066	Hospital	GZ2	Summer	7
k__Bacteria	2	99.7187	Hospital	GZ3	Summer	1
k__Eukaryota	2759	0.28134	Hospital	GZ3	Summer	1
k__Bacteria|p__Actinobacteria	2|201174	58.8459	Hospital	GZ3	Summer	2
k__Bacteria|p__Firmicutes	2|1239	29.2952	Hospital	GZ3	Summer	2
k__Bacteria|p__Proteobacteria	2|1224	10.0323	Hospital	GZ3	Summer	2
k__Bacteria|p__Cyanobacteria	2|1117	1.17724	Hospital	GZ3	Summer	2
k__Eukaryota|p__Basidiomycota	2759|5204	0.28134	Hospital	GZ3	Summer	2
k__Bacteria|p__Bacteroidetes	2|976	0.21976	Hospital	GZ3	Summer	2
k__Bacteria|p__Deinococcus_Thermus	2|1297	0.11965	Hospital	GZ3	Summer	2
k__Bacteria|p__Fusobacteria	2|32066	0.02854	Hospital	GZ3	Summer	2
k__Bacteria|p__Actinobacteria|c__Actinobacteria	2|201174|1760	58.806	Hospital	GZ3	Summer	3
k__Bacteria|p__Firmicutes|c__Bacilli	2|1239|91061	28.3497	Hospital	GZ3	Summer	3
k__Bacteria|p__Proteobacteria|c__Betaproteobacteria	2|1224|28216	6.31074	Hospital	GZ3	Summer	3
k__Bacteria|p__Proteobacteria|c__Gammaproteobacteria	2|1224|1236	1.91039	Hospital	GZ3	Summer	3
k__Bacteria|p__Proteobacteria|c__Alphaproteobacteria	2|1224|28211	1.81119	Hospital	GZ3	Summer	3
k__Bacteria|p__Cyanobacteria|c__Cyanobacteria_unclassified	2|1117|	1.17724	Hospital	GZ3	Summer	2
k__Bacteria|p__Firmicutes|c__Tissierellia	2|1239|1737404	0.77814	Hospital	GZ3	Summer	3
k__Eukaryota|p__Basidiomycota|c__Malasseziomycetes	2759|5204|1538075	0.28134	Hospital	GZ3	Summer	3
k__Bacteria|p__Bacteroidetes|c__Flavobacteriia	2|976|117743	0.17746	Hospital	GZ3	Summer	3
k__Bacteria|p__Firmicutes|c__Negativicutes	2|1239|909932	0.16737	Hospital	GZ3	Summer	3
k__Bacteria|p__Bacteroidetes|c__Bacteroidia	2|976|200643	0.0423	Hospital	GZ3	Summer	3
k__Bacteria|p__Fusobacteria|c__Fusobacteriia	2|32066|203490	0.02854	Hospital	GZ3	Summer	3
k__Bacteria|p__Actinobacteria|c__Rubrobacteria	2|201174|84995	0.02365	Hospital	GZ3	Summer	3
k__Bacteria|p__Actinobacteria|c__Coriobacteriia	2|201174|84998	0.01621	Hospital	GZ3	Summer	3
k__Bacteria|p__Actinobacteria|c__Actinobacteria|o__Propionibacteriales	2|201174|1760|85009	53.1634	Hospital	GZ3	Summer	4
k__Bacteria|p__Firmicutes|c__Bacilli|o__Bacillales	2|1239|91061|1385	27.5316	Hospital	GZ3	Summer	4
k__Bacteria|p__Actinobacteria|c__Actinobacteria|o__Corynebacteriales	2|201174|1760|85007	4.49545	Hospital	GZ3	Summer	4
k__Bacteria|p__Proteobacteria|c__Betaproteobacteria|o__Burkholderiales	2|1224|28216|80840	4.12362	Hospital	GZ3	Summer	4
k__Bacteria|p__Proteobacteria|c__Betaproteobacteria|o__Nitrosomonadales	2|1224|28216|32003	1.91523	Hospital	GZ3	Summer	4
k__Bacteria|p__Proteobacteria|c__Gammaproteobacteria|o__Pseudomonadales	2|1224|1236|72274	1.47935	Hospital	GZ3	Summer	4
k__Bacteria|p__Cyanobacteria|c__Cyanobacteria_unclassified|o__Chroococcidiopsidales	2|1117||1890505	0.95086	Hospital	GZ3	Summer	4
k__Bacteria|p__Actinobacteria|c__Actinobacteria|o__Micrococcales	2|201174|1760|85006	0.82873	Hospital	GZ3	Summer	4
k__Bacteria|p__Firmicutes|c__Bacilli|o__Lactobacillales	2|1239|91061|186826	0.8181	Hospital	GZ3	Summer	4
k__Bacteria|p__Firmicutes|c__Tissierellia|o__Tissierellales	2|1239|1737404|1737405	0.77814	Hospital	GZ3	Summer	4
k__Bacteria|p__Proteobacteria|c__Alphaproteobacteria|o__Rhodospirillales	2|1224|28211|204441	0.6425	Hospital	GZ3	Summer	4
k__Bacteria|p__Proteobacteria|c__Alphaproteobacteria|o__Sphingomonadales	2|1224|28211|204457	0.54883	Hospital	GZ3	Summer	4
k__Bacteria|p__Proteobacteria|c__Alphaproteobacteria|o__Rhodobacterales	2|1224|28211|204455	0.44659	Hospital	GZ3	Summer	4
k__Eukaryota|p__Basidiomycota|c__Malasseziomycetes|o__Malasseziales	2759|5204|1538075|162474	0.28134	Hospital	GZ3	Summer	4
k__Bacteria|p__Proteobacteria|c__Betaproteobacteria|o__Neisseriales	2|1224|28216|206351	0.27189	Hospital	GZ3	Summer	4
k__Bacteria|p__Cyanobacteria|c__Cyanobacteria_unclassified|o__Chroococcales	2|1117||1118	0.20202	Hospital	GZ3	Summer	4
k__Bacteria|p__Proteobacteria|c__Gammaproteobacteria|o__Pasteurellales	2|1224|1236|135625	0.20117	Hospital	GZ3	Summer	4
k__Bacteria|p__Proteobacteria|c__Gammaproteobacteria|o__Enterobacterales	2|1224|1236|91347	0.19653	Hospital	GZ3	Summer	4
k__Bacteria|p__Bacteroidetes|c__Flavobacteriia|o__Flavobacteriales	2|976|117743|200644	0.17746	Hospital	GZ3	Summer	4
k__Bacteria|p__Proteobacteria|c__Alphaproteobacteria|o__Rhizobiales	2|1224|28211|356	0.16287	Hospital	GZ3	Summer	4
k__Bacteria|p__Actinobacteria|c__Actinobacteria|o__Geodermatophilales	2|201174|1760|1643682	0.15966	Hospital	GZ3	Summer	4
k__Bacteria|p__Actinobacteria|c__Actinobacteria|o__Actinomycetales	2|201174|1760|2037	0.15876	Hospital	GZ3	Summer	4
k__Bacteria|p__Firmicutes|c__Negativicutes|o__Selenomonadales	2|1239|909932|909929	0.13785	Hospital	GZ3	Summer	4
k__Bacteria|p__Bacteroidetes|c__Bacteroidia|o__Bacteroidales	2|976|200643|171549	0.0423	Hospital	GZ3	Summer	4
k__Bacteria|p__Proteobacteria|c__Gammaproteobacteria|o__Xanthomonadales	2|1224|1236|135614	0.03334	Hospital	GZ3	Summer	4
k__Bacteria|p__Firmicutes|c__Negativicutes|o__Veillonellales	2|1239|909932|1843489	0.02952	Hospital	GZ3	Summer	4
k__Bacteria|p__Fusobacteria|c__Fusobacteriia|o__Fusobacteriales	2|32066|203490|203491	0.02854	Hospital	GZ3	Summer	4
k__Bacteria|p__Actinobacteria|c__Rubrobacteria|o__Rubrobacterales	2|201174|84995|84996	0.02365	Hospital	GZ3	Summer	4
k__Bacteria|p__Actinobacteria|c__Coriobacteriia|o__Coriobacteriales	2|201174|84998|84999	0.01621	Hospital	GZ3	Summer	4
k__Bacteria|p__Cyanobacteria|c__Cyanobacteria_unclassified|o__Nostocales	2|1117||1161	0.01575	Hospital	GZ3	Summer	4
k__Bacteria|p__Proteobacteria|c__Alphaproteobacteria|o__Caulobacterales	2|1224|28211|204458	0.0104	Hospital	GZ3	Summer	4
k__Bacteria|p__Cyanobacteria|c__Cyanobacteria_unclassified|o__Cyanobacteria_unclassified	2|1117||	0.0086	Hospital	GZ3	Summer	3
k__Bacteria|p__Actinobacteria|c__Actinobacteria|o__Propionibacteriales|f__Propionibacteriaceae	2|201174|1760|85009|31957	53.1529	Hospital	GZ3	Summer	5
k__Bacteria|p__Firmicutes|c__Bacilli|o__Bacillales|f__Staphylococcaceae	2|1239|91061|1385|90964	26.9394	Hospital	GZ3	Summer	5
k__Bacteria|p__Actinobacteria|c__Actinobacteria|o__Corynebacteriales|f__Corynebacteriaceae	2|201174|1760|85007|1653	4.20125	Hospital	GZ3	Summer	5
k__Bacteria|p__Proteobacteria|c__Betaproteobacteria|o__Burkholderiales|f__Burkholderiaceae	2|1224|28216|80840|119060	4.08126	Hospital	GZ3	Summer	5
k__Bacteria|p__Proteobacteria|c__Betaproteobacteria|o__Nitrosomonadales|f__Methylophilaceae	2|1224|28216|32003|32011	1.91523	Hospital	GZ3	Summer	5
k__Bacteria|p__Proteobacteria|c__Gammaproteobacteria|o__Pseudomonadales|f__Moraxellaceae	2|1224|1236|72274|468	1.47935	Hospital	GZ3	Summer	5
k__Bacteria|p__Cyanobacteria|c__Cyanobacteria_unclassified|o__Chroococcidiopsidales|f__Chroococcidiopsidaceae	2|1117||1890505|1890528	0.95086	Hospital	GZ3	Summer	5
k__Bacteria|p__Firmicutes|c__Tissierellia|o__Tissierellales|f__Peptoniphilaceae	2|1239|1737404|1737405|1570339	0.77814	Hospital	GZ3	Summer	5
k__Bacteria|p__Proteobacteria|c__Alphaproteobacteria|o__Rhodospirillales|f__Rhodospirillales_unclassified	2|1224|28211|204441|	0.6425	Hospital	GZ3	Summer	4
k__Bacteria|p__Firmicutes|c__Bacilli|o__Lactobacillales|f__Streptococcaceae	2|1239|91061|186826|1300	0.60362	Hospital	GZ3	Summer	5
k__Bacteria|p__Firmicutes|c__Bacilli|o__Bacillales|f__Bacillaceae	2|1239|91061|1385|186817	0.55459	Hospital	GZ3	Summer	5
k__Bacteria|p__Actinobacteria|c__Actinobacteria|o__Micrococcales|f__Micrococcaceae	2|201174|1760|85006|1268	0.55208	Hospital	GZ3	Summer	5
k__Bacteria|p__Proteobacteria|c__Alphaproteobacteria|o__Sphingomonadales|f__Sphingomonadaceae	2|1224|28211|204457|41297	0.54883	Hospital	GZ3	Summer	5
k__Bacteria|p__Proteobacteria|c__Alphaproteobacteria|o__Rhodobacterales|f__Rhodobacteraceae	2|1224|28211|204455|31989	0.44659	Hospital	GZ3	Summer	5
k__Eukaryota|p__Basidiomycota|c__Malasseziomycetes|o__Malasseziales|f__Malasseziaceae	2759|5204|1538075|162474|742845	0.28134	Hospital	GZ3	Summer	5
k__Bacteria|p__Proteobacteria|c__Betaproteobacteria|o__Neisseriales|f__Neisseriaceae	2|1224|28216|206351|481	0.27189	Hospital	GZ3	Summer	5
k__Bacteria|p__Actinobacteria|c__Actinobacteria|o__Corynebacteriales|f__Gordoniaceae	2|201174|1760|85007|85026	0.2688	Hospital	GZ3	Summer	5
k__Bacteria|p__Cyanobacteria|c__Cyanobacteria_unclassified|o__Chroococcales|f__Chroococcaceae	2|1117||1118|1890464	0.20202	Hospital	GZ3	Summer	5
k__Bacteria|p__Proteobacteria|c__Gammaproteobacteria|o__Pasteurellales|f__Pasteurellaceae	2|1224|1236|135625|712	0.20117	Hospital	GZ3	Summer	5
k__Bacteria|p__Proteobacteria|c__Gammaproteobacteria|o__Enterobacterales|f__Enterobacteriaceae	2|1224|1236|91347|543	0.19653	Hospital	GZ3	Summer	5
k__Bacteria|p__Bacteroidetes|c__Flavobacteriia|o__Flavobacteriales|f__Flavobacteriaceae	2|976|117743|200644|49546	0.17746	Hospital	GZ3	Summer	5
k__Bacteria|p__Firmicutes|c__Bacilli|o__Lactobacillales|f__Lactobacillaceae	2|1239|91061|186826|33958	0.17346	Hospital	GZ3	Summer	5
k__Bacteria|p__Proteobacteria|c__Alphaproteobacteria|o__Rhizobiales|f__Methylobacteriaceae	2|1224|28211|356|119045	0.16287	Hospital	GZ3	Summer	5
k__Bacteria|p__Actinobacteria|c__Actinobacteria|o__Geodermatophilales|f__Geodermatophilaceae	2|201174|1760|1643682|85030	0.15966	Hospital	GZ3	Summer	5
k__Bacteria|p__Actinobacteria|c__Actinobacteria|o__Actinomycetales|f__Actinomycetaceae	2|201174|1760|2037|2049	0.15876	Hospital	GZ3	Summer	5
k__Bacteria|p__Firmicutes|c__Negativicutes|o__Selenomonadales|f__Selenomonadaceae	2|1239|909932|909929|1843491	0.13785	Hospital	GZ3	Summer	5
k__Bacteria|p__Actinobacteria|c__Actinobacteria|o__Micrococcales|f__Intrasporangiaceae	2|201174|1760|85006|85021	0.12333	Hospital	GZ3	Summer	5
k__Bacteria|p__Actinobacteria|c__Actinobacteria|o__Micrococcales|f__Dermacoccaceae	2|201174|1760|85006|145357	0.0608	Hospital	GZ3	Summer	5
k__Bacteria|p__Actinobacteria|c__Actinobacteria|o__Micrococcales|f__Brevibacteriaceae	2|201174|1760|85006|85019	0.05872	Hospital	GZ3	Summer	5
k__Bacteria|p__Proteobacteria|c__Betaproteobacteria|o__Burkholderiales|f__Comamonadaceae	2|1224|28216|80840|80864	0.04236	Hospital	GZ3	Summer	5
k__Bacteria|p__Bacteroidetes|c__Bacteroidia|o__Bacteroidales|f__Prevotellaceae	2|976|200643|171549|171552	0.0423	Hospital	GZ3	Summer	5
k__Bacteria|p__Firmicutes|c__Bacilli|o__Bacillales|f__Bacillales_unclassified	2|1239|91061|1385|	0.03762	Hospital	GZ3	Summer	4
k__Bacteria|p__Proteobacteria|c__Gammaproteobacteria|o__Xanthomonadales|f__Xanthomonadaceae	2|1224|1236|135614|32033	0.03334	Hospital	GZ3	Summer	5
k__Bacteria|p__Firmicutes|c__Negativicutes|o__Veillonellales|f__Veillonellaceae	2|1239|909932|1843489|31977	0.02952	Hospital	GZ3	Summer	5
k__Bacteria|p__Fusobacteria|c__Fusobacteriia|o__Fusobacteriales|f__Fusobacteriaceae	2|32066|203490|203491|203492	0.02854	Hospital	GZ3	Summer	5
k__Bacteria|p__Actinobacteria|c__Actinobacteria|o__Micrococcales|f__Cellulomonadaceae	2|201174|1760|85006|85016	0.02849	Hospital	GZ3	Summer	5
k__Bacteria|p__Actinobacteria|c__Rubrobacteria|o__Rubrobacterales|f__Rubrobacteraceae	2|201174|84995|84996|84997	0.02365	Hospital	GZ3	Summer	5
k__Bacteria|p__Actinobacteria|c__Actinobacteria|o__Corynebacteriales|f__Mycobacteriaceae	2|201174|1760|85007|1762	0.02201	Hospital	GZ3	Summer	5
k__Bacteria|p__Firmicutes|c__Bacilli|o__Lactobacillales|f__Aerococcaceae	2|1239|91061|186826|186827	0.02079	Hospital	GZ3	Summer	5
k__Bacteria|p__Firmicutes|c__Bacilli|o__Lactobacillales|f__Leuconostocaceae	2|1239|91061|186826|81850	0.02024	Hospital	GZ3	Summer	5
k__Bacteria|p__Actinobacteria|c__Coriobacteriia|o__Coriobacteriales|f__Coriobacteriaceae	2|201174|84998|84999|84107	0.01621	Hospital	GZ3	Summer	5
k__Bacteria|p__Cyanobacteria|c__Cyanobacteria_unclassified|o__Nostocales|f__Scytonemataceae	2|1117||1161|1182	0.01304	Hospital	GZ3	Summer	5
k__Bacteria|p__Actinobacteria|c__Actinobacteria|o__Propionibacteriales|f__Nocardioidaceae	2|201174|1760|85009|85015	0.01056	Hospital	GZ3	Summer	5
k__Bacteria|p__Proteobacteria|c__Alphaproteobacteria|o__Caulobacterales|f__Caulobacteraceae	2|1224|28211|204458|76892	0.0104	Hospital	GZ3	Summer	5
k__Bacteria|p__Cyanobacteria|c__Cyanobacteria_unclassified|o__Cyanobacteria_unclassified|f__Cyanobacteria_unclassified	2|1117|||	0.0086	Hospital	GZ3	Summer	4
k__Bacteria|p__Actinobacteria|c__Actinobacteria|o__Micrococcales|f__Microbacteriaceae	2|201174|1760|85006|85023	0.00532	Hospital	GZ3	Summer	5
k__Bacteria|p__Actinobacteria|c__Actinobacteria|o__Corynebacteriales|f__Dietziaceae	2|201174|1760|85007|85029	0.0034	Hospital	GZ3	Summer	5
k__Bacteria|p__Cyanobacteria|c__Cyanobacteria_unclassified|o__Nostocales|f__Rivulariaceae	2|1117||1161|1185	0.00271	Hospital	GZ3	Summer	5
k__Bacteria|p__Actinobacteria|c__Actinobacteria|o__Propionibacteriales|f__Propionibacteriaceae|g__Cutibacterium	2|201174|1760|85009|31957|1912216	53.1529	Hospital	GZ3	Summer	6
k__Bacteria|p__Firmicutes|c__Bacilli|o__Bacillales|f__Staphylococcaceae|g__Staphylococcus	2|1239|91061|1385|90964|1279	26.9046	Hospital	GZ3	Summer	6
k__Bacteria|p__Actinobacteria|c__Actinobacteria|o__Corynebacteriales|f__Corynebacteriaceae|g__Corynebacterium	2|201174|1760|85007|1653|1716	4.20125	Hospital	GZ3	Summer	6
k__Bacteria|p__Proteobacteria|c__Betaproteobacteria|o__Burkholderiales|f__Burkholderiaceae|g__Ralstonia	2|1224|28216|80840|119060|48736	3.86906	Hospital	GZ3	Summer	6
k__Bacteria|p__Proteobacteria|c__Betaproteobacteria|o__Nitrosomonadales|f__Methylophilaceae|g__Methylophilus	2|1224|28216|32003|32011|16	1.91523	Hospital	GZ3	Summer	6
k__Bacteria|p__Cyanobacteria|c__Cyanobacteria_unclassified|o__Chroococcidiopsidales|f__Chroococcidiopsidaceae|g__Chroococcidiopsis	2|1117||1890505|1890528|54298	0.88322	Hospital	GZ3	Summer	6
k__Bacteria|p__Proteobacteria|c__Gammaproteobacteria|o__Pseudomonadales|f__Moraxellaceae|g__Moraxella	2|1224|1236|72274|468|475	0.74595	Hospital	GZ3	Summer	6
k__Bacteria|p__Proteobacteria|c__Gammaproteobacteria|o__Pseudomonadales|f__Moraxellaceae|g__Acinetobacter	2|1224|1236|72274|468|469	0.7334	Hospital	GZ3	Summer	6
k__Bacteria|p__Proteobacteria|c__Alphaproteobacteria|o__Rhodospirillales|f__Rhodospirillales_unclassified|g__Enhydrobacter	2|1224|28211|204441||212791	0.6425	Hospital	GZ3	Summer	6
k__Bacteria|p__Firmicutes|c__Bacilli|o__Lactobacillales|f__Streptococcaceae|g__Streptococcus	2|1239|91061|186826|1300|1301	0.60362	Hospital	GZ3	Summer	6
k__Bacteria|p__Firmicutes|c__Bacilli|o__Bacillales|f__Bacillaceae|g__Bacillus	2|1239|91061|1385|186817|1386	0.55459	Hospital	GZ3	Summer	6
k__Bacteria|p__Proteobacteria|c__Alphaproteobacteria|o__Sphingomonadales|f__Sphingomonadaceae|g__Sphingomonas	2|1224|28211|204457|41297|13687	0.48541	Hospital	GZ3	Summer	6
k__Bacteria|p__Proteobacteria|c__Alphaproteobacteria|o__Rhodobacterales|f__Rhodobacteraceae|g__Paracoccus	2|1224|28211|204455|31989|265	0.44659	Hospital	GZ3	Summer	6
k__Bacteria|p__Firmicutes|c__Tissierellia|o__Tissierellales|f__Peptoniphilaceae|g__Anaerococcus	2|1239|1737404|1737405|1570339|165779	0.41041	Hospital	GZ3	Summer	6
k__Bacteria|p__Firmicutes|c__Tissierellia|o__Tissierellales|f__Peptoniphilaceae|g__Finegoldia	2|1239|1737404|1737405|1570339|150022	0.36774	Hospital	GZ3	Summer	6
k__Eukaryota|p__Basidiomycota|c__Malasseziomycetes|o__Malasseziales|f__Malasseziaceae|g__Malassezia	2759|5204|1538075|162474|742845|55193	0.28134	Hospital	GZ3	Summer	6
k__Bacteria|p__Proteobacteria|c__Betaproteobacteria|o__Neisseriales|f__Neisseriaceae|g__Neisseria	2|1224|28216|206351|481|482	0.27189	Hospital	GZ3	Summer	6
k__Bacteria|p__Actinobacteria|c__Actinobacteria|o__Corynebacteriales|f__Gordoniaceae|g__Gordonia	2|201174|1760|85007|85026|2053	0.2688	Hospital	GZ3	Summer	6
k__Bacteria|p__Actinobacteria|c__Actinobacteria|o__Micrococcales|f__Micrococcaceae|g__Kocuria	2|201174|1760|85006|1268|57493	0.24771	Hospital	GZ3	Summer	6
k__Bacteria|p__Actinobacteria|c__Actinobacteria|o__Micrococcales|f__Micrococcaceae|g__Micrococcus	2|201174|1760|85006|1268|1269	0.22254	Hospital	GZ3	Summer	6
k__Bacteria|p__Proteobacteria|c__Gammaproteobacteria|o__Pasteurellales|f__Pasteurellaceae|g__Haemophilus	2|1224|1236|135625|712|724	0.20117	Hospital	GZ3	Summer	6
k__Bacteria|p__Firmicutes|c__Bacilli|o__Lactobacillales|f__Lactobacillaceae|g__Lactobacillus	2|1239|91061|186826|33958|1578	0.17346	Hospital	GZ3	Summer	6
k__Bacteria|p__Cyanobacteria|c__Cyanobacteria_unclassified|o__Chroococcales|f__Chroococcaceae|g__Cyanosarcina	2|1117||1118|1890464|431394	0.16721	Hospital	GZ3	Summer	6
k__Bacteria|p__Actinobacteria|c__Actinobacteria|o__Actinomycetales|f__Actinomycetaceae|g__Actinomyces	2|201174|1760|2037|2049|1654	0.15876	Hospital	GZ3	Summer	6
k__Bacteria|p__Proteobacteria|c__Betaproteobacteria|o__Burkholderiales|f__Burkholderiaceae|g__Lautropia	2|1224|28216|80840|119060|47670	0.14036	Hospital	GZ3	Summer	6
k__Bacteria|p__Firmicutes|c__Negativicutes|o__Selenomonadales|f__Selenomonadaceae|g__Megamonas	2|1239|909932|909929|1843491|158846	0.13785	Hospital	GZ3	Summer	6
k__Bacteria|p__Actinobacteria|c__Actinobacteria|o__Micrococcales|f__Intrasporangiaceae|g__Janibacter	2|201174|1760|85006|85021|53457	0.12184	Hospital	GZ3	Summer	6
k__Bacteria|p__Actinobacteria|c__Actinobacteria|o__Geodermatophilales|f__Geodermatophilaceae|g__Geodermatophilus	2|201174|1760|1643682|85030|1860	0.11323	Hospital	GZ3	Summer	6
k__Bacteria|p__Proteobacteria|c__Alphaproteobacteria|o__Rhizobiales|f__Methylobacteriaceae|g__Methylorubrum	2|1224|28211|356|119045|2282523	0.10157	Hospital	GZ3	Summer	6
k__Bacteria|p__Proteobacteria|c__Gammaproteobacteria|o__Enterobacterales|f__Enterobacteriaceae|g__Escherichia	2|1224|1236|91347|543|561	0.08352	Hospital	GZ3	Summer	6
k__Bacteria|p__Actinobacteria|c__Actinobacteria|o__Micrococcales|f__Micrococcaceae|g__Rothia	2|201174|1760|85006|1268|32207	0.08183	Hospital	GZ3	Summer	6
k__Bacteria|p__Bacteroidetes|c__Flavobacteriia|o__Flavobacteriales|f__Flavobacteriaceae|g__Flavobacterium	2|976|117743|200644|49546|237	0.07616	Hospital	GZ3	Summer	6
k__Bacteria|p__Proteobacteria|c__Gammaproteobacteria|o__Enterobacterales|f__Enterobacteriaceae|g__Klebsiella	2|1224|1236|91347|543|570	0.07457	Hospital	GZ3	Summer	6
k__Bacteria|p__Proteobacteria|c__Betaproteobacteria|o__Burkholderiales|f__Burkholderiaceae|g__Paraburkholderia	2|1224|28216|80840|119060|1822464	0.07185	Hospital	GZ3	Summer	6
k__Bacteria|p__Bacteroidetes|c__Flavobacteriia|o__Flavobacteriales|f__Flavobacteriaceae|g__Cloacibacterium	2|976|117743|200644|49546|501783	0.07146	Hospital	GZ3	Summer	6
k__Bacteria|p__Cyanobacteria|c__Cyanobacteria_unclassified|o__Chroococcidiopsidales|f__Chroococcidiopsidaceae|g__Aliterella	2|1117||1890505|1890528|1827277	0.06764	Hospital	GZ3	Summer	6
k__Bacteria|p__Proteobacteria|c__Alphaproteobacteria|o__Rhizobiales|f__Methylobacteriaceae|g__Methylobacterium	2|1224|28211|356|119045|407	0.06129	Hospital	GZ3	Summer	6
k__Bacteria|p__Actinobacteria|c__Actinobacteria|o__Micrococcales|f__Dermacoccaceae|g__Dermacoccus	2|201174|1760|85006|145357|57495	0.0608	Hospital	GZ3	Summer	6
k__Bacteria|p__Actinobacteria|c__Actinobacteria|o__Micrococcales|f__Brevibacteriaceae|g__Brevibacterium	2|201174|1760|85006|85019|1696	0.05872	Hospital	GZ3	Summer	6
k__Bacteria|p__Actinobacteria|c__Actinobacteria|o__Geodermatophilales|f__Geodermatophilaceae|g__Blastococcus	2|201174|1760|1643682|85030|38501	0.04643	Hospital	GZ3	Summer	6
k__Bacteria|p__Proteobacteria|c__Alphaproteobacteria|o__Sphingomonadales|f__Sphingomonadaceae|g__Blastomonas	2|1224|28211|204457|41297|150203	0.04232	Hospital	GZ3	Summer	6
k__Bacteria|p__Bacteroidetes|c__Bacteroidia|o__Bacteroidales|f__Prevotellaceae|g__Prevotella	2|976|200643|171549|171552|838	0.0423	Hospital	GZ3	Summer	6
k__Bacteria|p__Proteobacteria|c__Gammaproteobacteria|o__Enterobacterales|f__Enterobacteriaceae|g__Enterobacter	2|1224|1236|91347|543|547	0.03843	Hospital	GZ3	Summer	6
k__Bacteria|p__Proteobacteria|c__Betaproteobacteria|o__Burkholderiales|f__Comamonadaceae|g__Serpentinomonas	2|1224|28216|80840|80864|2490452	0.03777	Hospital	GZ3	Summer	6
k__Bacteria|p__Firmicutes|c__Bacilli|o__Bacillales|f__Bacillales_unclassified|g__Gemella	2|1239|91061|1385||1378	0.03762	Hospital	GZ3	Summer	6
k__Bacteria|p__Firmicutes|c__Bacilli|o__Bacillales|f__Staphylococcaceae|g__Macrococcus	2|1239|91061|1385|90964|69965	0.03484	Hospital	GZ3	Summer	6
k__Bacteria|p__Cyanobacteria|c__Cyanobacteria_unclassified|o__Chroococcales|f__Chroococcaceae|g__Chondrocystis	2|1117||1118|1890464|268175	0.03481	Hospital	GZ3	Summer	6
k__Bacteria|p__Proteobacteria|c__Gammaproteobacteria|o__Xanthomonadales|f__Xanthomonadaceae|g__Stenotrophomonas	2|1224|1236|135614|32033|40323	0.03334	Hospital	GZ3	Summer	6
k__Bacteria|p__Bacteroidetes|c__Flavobacteriia|o__Flavobacteriales|f__Flavobacteriaceae|g__Chryseobacterium	2|976|117743|200644|49546|59732	0.02984	Hospital	GZ3	Summer	6
k__Bacteria|p__Firmicutes|c__Negativicutes|o__Veillonellales|f__Veillonellaceae|g__Veillonella	2|1239|909932|1843489|31977|29465	0.02952	Hospital	GZ3	Summer	6
k__Bacteria|p__Fusobacteria|c__Fusobacteriia|o__Fusobacteriales|f__Fusobacteriaceae|g__Fusobacterium	2|32066|203490|203491|203492|848	0.02854	Hospital	GZ3	Summer	6
k__Bacteria|p__Actinobacteria|c__Actinobacteria|o__Micrococcales|f__Cellulomonadaceae|g__Cellulomonas	2|201174|1760|85006|85016|1707	0.02849	Hospital	GZ3	Summer	6
k__Bacteria|p__Actinobacteria|c__Rubrobacteria|o__Rubrobacterales|f__Rubrobacteraceae|g__Rubrobacter	2|201174|84995|84996|84997|42255	0.02365	Hospital	GZ3	Summer	6
k__Bacteria|p__Actinobacteria|c__Actinobacteria|o__Corynebacteriales|f__Mycobacteriaceae|g__Mycobacterium	2|201174|1760|85007|1762|1763	0.02201	Hospital	GZ3	Summer	6
k__Bacteria|p__Proteobacteria|c__Alphaproteobacteria|o__Sphingomonadales|f__Sphingomonadaceae|g__Sphingobium	2|1224|28211|204457|41297|165695	0.02111	Hospital	GZ3	Summer	6
k__Bacteria|p__Firmicutes|c__Bacilli|o__Lactobacillales|f__Leuconostocaceae|g__Weissella	2|1239|91061|186826|81850|46255	0.02024	Hospital	GZ3	Summer	6
k__Bacteria|p__Actinobacteria|c__Coriobacteriia|o__Coriobacteriales|f__Coriobacteriaceae|g__Collinsella	2|201174|84998|84999|84107|102106	0.01621	Hospital	GZ3	Summer	6
k__Bacteria|p__Firmicutes|c__Bacilli|o__Lactobacillales|f__Aerococcaceae|g__Globicatella	2|1239|91061|186826|186827|13075	0.01508	Hospital	GZ3	Summer	6
k__Bacteria|p__Cyanobacteria|c__Cyanobacteria_unclassified|o__Nostocales|f__Scytonemataceae|g__Scytonema	2|1117||1161|1182|1203	0.01304	Hospital	GZ3	Summer	6
k__Bacteria|p__Actinobacteria|c__Actinobacteria|o__Propionibacteriales|f__Nocardioidaceae|g__Micropruina	2|201174|1760|85009|85015|116071	0.01056	Hospital	GZ3	Summer	6
k__Bacteria|p__Proteobacteria|c__Alphaproteobacteria|o__Caulobacterales|f__Caulobacteraceae|g__Brevundimonas	2|1224|28211|204458|76892|41275	0.0104	Hospital	GZ3	Summer	6
k__Bacteria|p__Cyanobacteria|c__Cyanobacteria_unclassified|o__Cyanobacteria_unclassified|f__Cyanobacteria_unclassified|g__Cyanobacteria_unclassified	2|1117||||	0.0086	Hospital	GZ3	Summer	5
k__Bacteria|p__Firmicutes|c__Bacilli|o__Lactobacillales|f__Aerococcaceae|g__Aerococcus	2|1239|91061|186826|186827|1375	0.00571	Hospital	GZ3	Summer	6
k__Bacteria|p__Actinobacteria|c__Actinobacteria|o__Micrococcales|f__Microbacteriaceae|g__Microbacterium	2|201174|1760|85006|85023|33882	0.00532	Hospital	GZ3	Summer	6
k__Bacteria|p__Proteobacteria|c__Betaproteobacteria|o__Burkholderiales|f__Comamonadaceae|g__Comamonas	2|1224|28216|80840|80864|283	0.00459	Hospital	GZ3	Summer	6
k__Bacteria|p__Actinobacteria|c__Actinobacteria|o__Corynebacteriales|f__Dietziaceae|g__Dietzia	2|201174|1760|85007|85029|37914	0.0034	Hospital	GZ3	Summer	6
k__Bacteria|p__Cyanobacteria|c__Cyanobacteria_unclassified|o__Nostocales|f__Rivulariaceae|g__Calothrix	2|1117||1161|1185|1186	0.00271	Hospital	GZ3	Summer	6
k__Bacteria|p__Actinobacteria|c__Actinobacteria|o__Micrococcales|f__Intrasporangiaceae|g__Tetrasphaera	2|201174|1760|85006|85021|99479	0.00149	Hospital	GZ3	Summer	6
k__Bacteria|p__Actinobacteria|c__Actinobacteria|o__Propionibacteriales|f__Propionibacteriaceae|g__Cutibacterium|s__Cutibacterium_acnes	2|201174|1760|85009|31957|1912216|1747	52.1799	Hospital	GZ3	Summer	7
k__Bacteria|p__Firmicutes|c__Bacilli|o__Bacillales|f__Staphylococcaceae|g__Staphylococcus|s__Staphylococcus_warneri	2|1239|91061|1385|90964|1279|1292	11.3568	Hospital	GZ3	Summer	7
k__Bacteria|p__Firmicutes|c__Bacilli|o__Bacillales|f__Staphylococcaceae|g__Staphylococcus|s__Staphylococcus_epidermidis	2|1239|91061|1385|90964|1279|1282	11.1078	Hospital	GZ3	Summer	7
k__Bacteria|p__Proteobacteria|c__Betaproteobacteria|o__Burkholderiales|f__Burkholderiaceae|g__Ralstonia|s__Ralstonia_insidiosa	2|1224|28216|80840|119060|48736|190721	3.86906	Hospital	GZ3	Summer	7
k__Bacteria|p__Firmicutes|c__Bacilli|o__Bacillales|f__Staphylococcaceae|g__Staphylococcus|s__Staphylococcus_capitis	2|1239|91061|1385|90964|1279|29388	2.473	Hospital	GZ3	Summer	7
k__Bacteria|p__Actinobacteria|c__Actinobacteria|o__Corynebacteriales|f__Corynebacteriaceae|g__Corynebacterium|s__Corynebacterium_accolens	2|201174|1760|85007|1653|1716|38284	1.94053	Hospital	GZ3	Summer	7
k__Bacteria|p__Proteobacteria|c__Betaproteobacteria|o__Nitrosomonadales|f__Methylophilaceae|g__Methylophilus|s__Methylophilus_sp	2|1224|28216|32003|32011|16|29541	1.91523	Hospital	GZ3	Summer	7
k__Bacteria|p__Actinobacteria|c__Actinobacteria|o__Corynebacteriales|f__Corynebacteriaceae|g__Corynebacterium|s__Corynebacterium_hadale	2|201174|1760|85007|1653|1716|2026255	1.05695	Hospital	GZ3	Summer	7
k__Bacteria|p__Firmicutes|c__Bacilli|o__Bacillales|f__Staphylococcaceae|g__Staphylococcus|s__Staphylococcus_hominis	2|1239|91061|1385|90964|1279|1290	1.05212	Hospital	GZ3	Summer	7
k__Bacteria|p__Actinobacteria|c__Actinobacteria|o__Corynebacteriales|f__Corynebacteriaceae|g__Corynebacterium|s__Corynebacterium_pseudogenitalium	2|201174|1760|85007|1653|1716|38303	0.75921	Hospital	GZ3	Summer	7
k__Bacteria|p__Cyanobacteria|c__Cyanobacteria_unclassified|o__Chroococcidiopsidales|f__Chroococcidiopsidaceae|g__Chroococcidiopsis|s__Chroococcidiopsis_thermalis	2|1117||1890505|1890528|54298|54299	0.74632	Hospital	GZ3	Summer	7
k__Bacteria|p__Proteobacteria|c__Gammaproteobacteria|o__Pseudomonadales|f__Moraxellaceae|g__Moraxella|s__Moraxella_osloensis	2|1224|1236|72274|468|475|34062	0.74595	Hospital	GZ3	Summer	7
k__Bacteria|p__Actinobacteria|c__Actinobacteria|o__Propionibacteriales|f__Propionibacteriaceae|g__Cutibacterium|s__Cutibacterium_granulosum	2|201174|1760|85009|31957|1912216|33011	0.68901	Hospital	GZ3	Summer	7
k__Bacteria|p__Proteobacteria|c__Alphaproteobacteria|o__Rhodospirillales|f__Rhodospirillales_unclassified|g__Enhydrobacter|s__Enhydrobacter_aerosaccus	2|1224|28211|204441||212791|225324	0.6425	Hospital	GZ3	Summer	7
k__Bacteria|p__Firmicutes|c__Bacilli|o__Bacillales|f__Bacillaceae|g__Bacillus|s__Bacillus_cereus_group	2|1239|91061|1385|186817|1386|86661	0.46681	Hospital	GZ3	Summer	7
k__Bacteria|p__Firmicutes|c__Tissierellia|o__Tissierellales|f__Peptoniphilaceae|g__Anaerococcus|s__Anaerococcus_octavius	2|1239|1737404|1737405|1570339|165779|54007	0.40574	Hospital	GZ3	Summer	7
k__Bacteria|p__Firmicutes|c__Tissierellia|o__Tissierellales|f__Peptoniphilaceae|g__Finegoldia|s__Finegoldia_magna	2|1239|1737404|1737405|1570339|150022|1260	0.36774	Hospital	GZ3	Summer	7
k__Bacteria|p__Firmicutes|c__Bacilli|o__Bacillales|f__Staphylococcaceae|g__Staphylococcus|s__Staphylococcus_cohnii	2|1239|91061|1385|90964|1279|29382	0.35858	Hospital	GZ3	Summer	7
k__Bacteria|p__Proteobacteria|c__Alphaproteobacteria|o__Sphingomonadales|f__Sphingomonadaceae|g__Sphingomonas|s__Sphingomonas_paucimobilis	2|1224|28211|204457|41297|13687|13689	0.34001	Hospital	GZ3	Summer	7
k__Bacteria|p__Proteobacteria|c__Gammaproteobacteria|o__Pseudomonadales|f__Moraxellaceae|g__Acinetobacter|s__Acinetobacter_nosocomialis	2|1224|1236|72274|468|469|106654	0.27962	Hospital	GZ3	Summer	7
k__Bacteria|p__Firmicutes|c__Bacilli|o__Lactobacillales|f__Streptococcaceae|g__Streptococcus|s__Streptococcus_mitis	2|1239|91061|186826|1300|1301|28037	0.27259	Hospital	GZ3	Summer	7
k__Eukaryota|p__Basidiomycota|c__Malasseziomycetes|o__Malasseziales|f__Malasseziaceae|g__Malassezia|s__Malassezia_restricta	2759|5204|1538075|162474|742845|55193|76775	0.26238	Hospital	GZ3	Summer	7
k__Bacteria|p__Actinobacteria|c__Actinobacteria|o__Corynebacteriales|f__Gordoniaceae|g__Gordonia|s__Gordonia_sputi	2|201174|1760|85007|85026|2053|36823	0.25285	Hospital	GZ3	Summer	7
k__Bacteria|p__Firmicutes|c__Bacilli|o__Bacillales|f__Staphylococcaceae|g__Staphylococcus|s__Staphylococcus_haemolyticus	2|1239|91061|1385|90964|1279|1283	0.23545	Hospital	GZ3	Summer	7
k__Bacteria|p__Actinobacteria|c__Actinobacteria|o__Propionibacteriales|f__Propionibacteriaceae|g__Cutibacterium|s__Cutibacterium_avidum	2|201174|1760|85009|31957|1912216|33010	0.2096	Hospital	GZ3	Summer	7
k__Bacteria|p__Proteobacteria|c__Alphaproteobacteria|o__Rhodobacterales|f__Rhodobacteraceae|g__Paracoccus|s__Paracoccus_sp_WN007	2|1224|28211|204455|31989|265|2032623	0.20928	Hospital	GZ3	Summer	7
k__Bacteria|p__Actinobacteria|c__Actinobacteria|o__Micrococcales|f__Micrococcaceae|g__Micrococcus|s__Micrococcus_luteus	2|201174|1760|85006|1268|1269|1270	0.20611	Hospital	GZ3	Summer	7
k__Bacteria|p__Cyanobacteria|c__Cyanobacteria_unclassified|o__Chroococcales|f__Chroococcaceae|g__Cyanosarcina|s__Cyanosarcina_burmensis	2|1117||1118|1890464|431394|2107696	0.16721	Hospital	GZ3	Summer	7
k__Bacteria|p__Proteobacteria|c__Gammaproteobacteria|o__Pasteurellales|f__Pasteurellaceae|g__Haemophilus|s__Haemophilus_parainfluenzae	2|1224|1236|135625|712|724|729	0.16529	Hospital	GZ3	Summer	7
k__Bacteria|p__Proteobacteria|c__Betaproteobacteria|o__Neisseriales|f__Neisseriaceae|g__Neisseria|s__Neisseria_flavescens	2|1224|28216|206351|481|482|484	0.15716	Hospital	GZ3	Summer	7
k__Bacteria|p__Actinobacteria|c__Actinobacteria|o__Micrococcales|f__Micrococcaceae|g__Kocuria|s__Kocuria_palustris	2|201174|1760|85006|1268|57493|71999	0.15702	Hospital	GZ3	Summer	7
k__Bacteria|p__Actinobacteria|c__Actinobacteria|o__Corynebacteriales|f__Corynebacteriaceae|g__Corynebacterium|s__Corynebacterium_tuberculostearicum	2|201174|1760|85007|1653|1716|38304	0.15331	Hospital	GZ3	Summer	7
k__Bacteria|p__Proteobacteria|c__Gammaproteobacteria|o__Pseudomonadales|f__Moraxellaceae|g__Acinetobacter|s__Acinetobacter_towneri	2|1224|1236|72274|468|469|202956	0.14168	Hospital	GZ3	Summer	7
k__Bacteria|p__Proteobacteria|c__Betaproteobacteria|o__Burkholderiales|f__Burkholderiaceae|g__Lautropia|s__Lautropia_mirabilis	2|1224|28216|80840|119060|47670|47671	0.14036	Hospital	GZ3	Summer	7
k__Bacteria|p__Cyanobacteria|c__Cyanobacteria_unclassified|o__Chroococcidiopsidales|f__Chroococcidiopsidaceae|g__Chroococcidiopsis|s__Chroococcidiopsis_cubana	2|1117||1890505|1890528|54298|171392	0.1369	Hospital	GZ3	Summer	7
k__Bacteria|p__Firmicutes|c__Bacilli|o__Lactobacillales|f__Streptococcaceae|g__Streptococcus|s__Streptococcus_oralis	2|1239|91061|186826|1300|1301|1303	0.13606	Hospital	GZ3	Summer	7
k__Bacteria|p__Proteobacteria|c__Alphaproteobacteria|o__Rhodobacterales|f__Rhodobacteraceae|g__Paracoccus|s__Paracoccus_sphaerophysae	2|1224|28211|204455|31989|265|690417	0.1319	Hospital	GZ3	Summer	7
k__Bacteria|p__Firmicutes|c__Bacilli|o__Lactobacillales|f__Streptococcaceae|g__Streptococcus|s__Streptococcus_sanguinis	2|1239|91061|186826|1300|1301|1305	0.12476	Hospital	GZ3	Summer	7
k__Bacteria|p__Firmicutes|c__Bacilli|o__Bacillales|f__Staphylococcaceae|g__Staphylococcus|s__Staphylococcus_caprae	2|1239|91061|1385|90964|1279|29380	0.12469	Hospital	GZ3	Summer	7
k__Bacteria|p__Actinobacteria|c__Actinobacteria|o__Actinomycetales|f__Actinomycetaceae|g__Actinomyces|s__Actinomyces_oris	2|201174|1760|2037|2049|1654|544580	0.10657	Hospital	GZ3	Summer	7
k__Bacteria|p__Firmicutes|c__Bacilli|o__Bacillales|f__Staphylococcaceae|g__Staphylococcus|s__Staphylococcus_pettenkoferi	2|1239|91061|1385|90964|1279|170573	0.10585	Hospital	GZ3	Summer	7
k__Bacteria|p__Firmicutes|c__Bacilli|o__Lactobacillales|f__Lactobacillaceae|g__Lactobacillus|s__Lactobacillus_gallinarum	2|1239|91061|186826|33958|1578|52242	0.10365	Hospital	GZ3	Summer	7
k__Bacteria|p__Proteobacteria|c__Alphaproteobacteria|o__Rhizobiales|f__Methylobacteriaceae|g__Methylorubrum|s__Methylorubrum_populi	2|1224|28211|356|119045|2282523|223967	0.10157	Hospital	GZ3	Summer	7
k__Bacteria|p__Actinobacteria|c__Actinobacteria|o__Micrococcales|f__Intrasporangiaceae|g__Janibacter|s__Janibacter_melonis	2|201174|1760|85006|85021|53457|262209	0.10023	Hospital	GZ3	Summer	7
k__Bacteria|p__Proteobacteria|c__Alphaproteobacteria|o__Sphingomonadales|f__Sphingomonadaceae|g__Sphingomonas|s__Sphingomonas_melonis	2|1224|28211|204457|41297|13687|152682	0.09721	Hospital	GZ3	Summer	7
k__Bacteria|p__Proteobacteria|c__Gammaproteobacteria|o__Pseudomonadales|f__Moraxellaceae|g__Acinetobacter|s__Acinetobacter_junii	2|1224|1236|72274|468|469|40215	0.09622	Hospital	GZ3	Summer	7
k__Bacteria|p__Proteobacteria|c__Betaproteobacteria|o__Neisseriales|f__Neisseriaceae|g__Neisseria|s__Neisseria_elongata	2|1224|28216|206351|481|482|495	0.08906	Hospital	GZ3	Summer	7
k__Bacteria|p__Firmicutes|c__Negativicutes|o__Selenomonadales|f__Selenomonadaceae|g__Megamonas|s__Megamonas_hypermegale	2|1239|909932|909929|1843491|158846|158847	0.08742	Hospital	GZ3	Summer	7
k__Bacteria|p__Proteobacteria|c__Gammaproteobacteria|o__Pseudomonadales|f__Moraxellaceae|g__Acinetobacter|s__Acinetobacter_johnsonii	2|1224|1236|72274|468|469|40214	0.08552	Hospital	GZ3	Summer	7
k__Bacteria|p__Deinococcus_Thermus|c__Deinococci|o__Deinococcales|f__Deinococcaceae|g__Deinococcus|s__Deinococcus_reticulitermitis	2|1297|188787|118964|183710|1298|856736	0.08475	Hospital	GZ3	Summer	7
k__Bacteria|p__Proteobacteria|c__Gammaproteobacteria|o__Enterobacterales|f__Enterobacteriaceae|g__Escherichia|s__Escherichia_coli	2|1224|1236|91347|543|561|562	0.08352	Hospital	GZ3	Summer	7
k__Bacteria|p__Proteobacteria|c__Gammaproteobacteria|o__Pseudomonadales|f__Moraxellaceae|g__Acinetobacter|s__Acinetobacter_schindleri	2|1224|1236|72274|468|469|108981	0.07882	Hospital	GZ3	Summer	7
k__Bacteria|p__Firmicutes|c__Bacilli|o__Bacillales|f__Staphylococcaceae|g__Staphylococcus|s__Staphylococcus_condimenti	2|1239|91061|1385|90964|1279|70255	0.07768	Hospital	GZ3	Summer	7
k__Bacteria|p__Bacteroidetes|c__Flavobacteriia|o__Flavobacteriales|f__Flavobacteriaceae|g__Flavobacterium|s__Flavobacterium_fontis	2|976|117743|200644|49546|237|1124188	0.07616	Hospital	GZ3	Summer	7
k__Bacteria|p__Proteobacteria|c__Gammaproteobacteria|o__Enterobacterales|f__Enterobacteriaceae|g__Klebsiella|s__Klebsiella_pneumoniae	2|1224|1236|91347|543|570|573	0.07457	Hospital	GZ3	Summer	7
k__Bacteria|p__Bacteroidetes|c__Flavobacteriia|o__Flavobacteriales|f__Flavobacteriaceae|g__Cloacibacterium|s__Cloacibacterium_normanense	2|976|117743|200644|49546|501783|237258	0.07146	Hospital	GZ3	Summer	7
k__Bacteria|p__Actinobacteria|c__Actinobacteria|o__Propionibacteriales|f__Propionibacteriaceae|g__Cutibacterium|s__Propionibacterium_humerusii	2|201174|1760|85009|31957|1912216|1050843	0.06768	Hospital	GZ3	Summer	7
k__Bacteria|p__Cyanobacteria|c__Cyanobacteria_unclassified|o__Chroococcidiopsidales|f__Chroococcidiopsidaceae|g__Aliterella|s__Aliterella_atlantica	2|1117||1890505|1890528|1827277|1827278	0.06764	Hospital	GZ3	Summer	7
k__Bacteria|p__Actinobacteria|c__Actinobacteria|o__Corynebacteriales|f__Corynebacteriaceae|g__Corynebacterium|s__Corynebacterium_afermentans	2|201174|1760|85007|1653|1716|38286	0.06719	Hospital	GZ3	Summer	7
k__Bacteria|p__Actinobacteria|c__Actinobacteria|o__Corynebacteriales|f__Corynebacteriaceae|g__Corynebacterium|s__Corynebacterium_stationis	2|201174|1760|85007|1653|1716|1705	0.06715	Hospital	GZ3	Summer	7
k__Bacteria|p__Actinobacteria|c__Actinobacteria|o__Micrococcales|f__Dermacoccaceae|g__Dermacoccus|s__Dermacoccus_nishinomiyaensis	2|201174|1760|85006|145357|57495|1274	0.0608	Hospital	GZ3	Summer	7
k__Bacteria|p__Actinobacteria|c__Actinobacteria|o__Geodermatophilales|f__Geodermatophilaceae|g__Geodermatophilus|s__Geodermatophilus_sp_DSM_45219	2|201174|1760|1643682|85030|1860|1881103	0.059	Hospital	GZ3	Summer	7
k__Bacteria|p__Proteobacteria|c__Alphaproteobacteria|o__Rhodobacterales|f__Rhodobacteraceae|g__Paracoccus|s__Paracoccus_sediminis	2|1224|28211|204455|31989|265|1214787	0.05831	Hospital	GZ3	Summer	7
k__Bacteria|p__Actinobacteria|c__Actinobacteria|o__Corynebacteriales|f__Corynebacteriaceae|g__Corynebacterium|s__Corynebacterium_xerosis	2|201174|1760|85007|1653|1716|1725	0.05823	Hospital	GZ3	Summer	7
k__Bacteria|p__Firmicutes|c__Bacilli|o__Bacillales|f__Bacillaceae|g__Bacillus|s__Bacillus_aryabhattai	2|1239|91061|1385|186817|1386|412384	0.05643	Hospital	GZ3	Summer	7
k__Bacteria|p__Actinobacteria|c__Actinobacteria|o__Micrococcales|f__Brevibacteriaceae|g__Brevibacterium|s__Brevibacterium_casei	2|201174|1760|85006|85019|1696|33889	0.05531	Hospital	GZ3	Summer	7
k__Bacteria|p__Actinobacteria|c__Actinobacteria|o__Actinomycetales|f__Actinomycetaceae|g__Actinomyces|s__Actinomyces_odontolyticus	2|201174|1760|2037|2049|1654|1660	0.05219	Hospital	GZ3	Summer	7
k__Bacteria|p__Proteobacteria|c__Alphaproteobacteria|o__Rhizobiales|f__Methylobacteriaceae|g__Methylobacterium|s__Methylobacterium_radiotolerans	2|1224|28211|356|119045|407|31998	0.05144	Hospital	GZ3	Summer	7
k__Bacteria|p__Firmicutes|c__Negativicutes|o__Selenomonadales|f__Selenomonadaceae|g__Megamonas|s__Megamonas_rupellensis	2|1239|909932|909929|1843491|158846|491921	0.05043	Hospital	GZ3	Summer	7
k__Bacteria|p__Actinobacteria|c__Actinobacteria|o__Micrococcales|f__Micrococcaceae|g__Kocuria|s__Kocuria_indica	2|201174|1760|85006|1268|57493|1049583	0.05042	Hospital	GZ3	Summer	7
k__Bacteria|p__Firmicutes|c__Bacilli|o__Lactobacillales|f__Lactobacillaceae|g__Lactobacillus|s__Lactobacillus_salivarius	2|1239|91061|186826|33958|1578|1624	0.05036	Hospital	GZ3	Summer	7
k__Bacteria|p__Proteobacteria|c__Alphaproteobacteria|o__Sphingomonadales|f__Sphingomonadaceae|g__Sphingomonas|s__Sphingomonas_sp_1PNM_20	2|1224|28211|204457|41297|13687|1141887	0.04818	Hospital	GZ3	Summer	7
k__Bacteria|p__Firmicutes|c__Bacilli|o__Lactobacillales|f__Streptococcaceae|g__Streptococcus|s__Streptococcus_urinalis	2|1239|91061|186826|1300|1301|149016	0.0459	Hospital	GZ3	Summer	7
k__Bacteria|p__Proteobacteria|c__Alphaproteobacteria|o__Rhodobacterales|f__Rhodobacteraceae|g__Paracoccus|s__Paracoccus_chinensis	2|1224|28211|204455|31989|265|525640	0.04482	Hospital	GZ3	Summer	7
k__Bacteria|p__Actinobacteria|c__Actinobacteria|o__Corynebacteriales|f__Corynebacteriaceae|g__Corynebacterium|s__Corynebacterium_pyruviciproducens	2|201174|1760|85007|1653|1716|598660	0.04325	Hospital	GZ3	Summer	7
k__Bacteria|p__Proteobacteria|c__Alphaproteobacteria|o__Sphingomonadales|f__Sphingomonadaceae|g__Blastomonas|s__Blastomonas_sp	2|1224|28211|204457|41297|150203|1909299	0.04232	Hospital	GZ3	Summer	7
k__Bacteria|p__Actinobacteria|c__Actinobacteria|o__Micrococcales|f__Micrococcaceae|g__Rothia|s__Rothia_aeria	2|201174|1760|85006|1268|32207|172042	0.04205	Hospital	GZ3	Summer	7
k__Bacteria|p__Proteobacteria|c__Gammaproteobacteria|o__Pseudomonadales|f__Moraxellaceae|g__Acinetobacter|s__Acinetobacter_indicus	2|1224|1236|72274|468|469|756892	0.04103	Hospital	GZ3	Summer	7
k__Bacteria|p__Proteobacteria|c__Betaproteobacteria|o__Burkholderiales|f__Burkholderiaceae|g__Paraburkholderia|s__Paraburkholderia_fungorum	2|1224|28216|80840|119060|1822464|134537	0.03991	Hospital	GZ3	Summer	7
k__Bacteria|p__Actinobacteria|c__Actinobacteria|o__Micrococcales|f__Micrococcaceae|g__Rothia|s__Rothia_mucilaginosa	2|201174|1760|85006|1268|32207|43675	0.03978	Hospital	GZ3	Summer	7
k__Bacteria|p__Proteobacteria|c__Gammaproteobacteria|o__Enterobacterales|f__Enterobacteriaceae|g__Enterobacter|s__Enterobacter_mori	2|1224|1236|91347|543|547|539813	0.03843	Hospital	GZ3	Summer	7
k__Bacteria|p__Proteobacteria|c__Betaproteobacteria|o__Burkholderiales|f__Comamonadaceae|g__Serpentinomonas|s__Serpentinomonas_mccroryi	2|1224|28216|80840|80864|2490452|1458426	0.03777	Hospital	GZ3	Summer	7
k__Bacteria|p__Firmicutes|c__Bacilli|o__Bacillales|f__Bacillales_unclassified|g__Gemella|s__Gemella_sanguinis	2|1239|91061|1385||1378|84135	0.03762	Hospital	GZ3	Summer	7
k__Bacteria|p__Proteobacteria|c__Gammaproteobacteria|o__Pasteurellales|f__Pasteurellaceae|g__Haemophilus|s__Haemophilus_haemolyticus	2|1224|1236|135625|712|724|726	0.03588	Hospital	GZ3	Summer	7
k__Bacteria|p__Firmicutes|c__Bacilli|o__Bacillales|f__Staphylococcaceae|g__Macrococcus|s__Macrococcus_caseolyticus	2|1239|91061|1385|90964|69965|69966	0.03484	Hospital	GZ3	Summer	7
k__Bacteria|p__Cyanobacteria|c__Cyanobacteria_unclassified|o__Chroococcales|f__Chroococcaceae|g__Chondrocystis|s__Chondrocystis_sp_NIES_4102	2|1117||1118|1890464|268175|2005460	0.03481	Hospital	GZ3	Summer	7
k__Bacteria|p__Proteobacteria|c__Gammaproteobacteria|o__Xanthomonadales|f__Xanthomonadaceae|g__Stenotrophomonas|s__Stenotrophomonas_maltophilia	2|1224|1236|135614|32033|40323|40324	0.03334	Hospital	GZ3	Summer	7
k__Bacteria|p__Actinobacteria|c__Actinobacteria|o__Micrococcales|f__Micrococcaceae|g__Kocuria|s__Kocuria_rosea	2|201174|1760|85006|1268|57493|1275	0.03297	Hospital	GZ3	Summer	7
k__Bacteria|p__Bacteroidetes|c__Bacteroidia|o__Bacteroidales|f__Prevotellaceae|g__Prevotella|s__Prevotella_buccalis	2|976|200643|171549|171552|838|28127	0.03253	Hospital	GZ3	Summer	7
k__Bacteria|p__Actinobacteria|c__Actinobacteria|o__Geodermatophilales|f__Geodermatophilaceae|g__Blastococcus|s__Blastococcus_sp_TF02_9	2|201174|1760|1643682|85030|38501|2250576	0.03246	Hospital	GZ3	Summer	7
k__Bacteria|p__Proteobacteria|c__Betaproteobacteria|o__Burkholderiales|f__Burkholderiaceae|g__Paraburkholderia|s__Paraburkholderia_insulsa	2|1224|28216|80840|119060|1822464|1441714	0.03193	Hospital	GZ3	Summer	7
k__Bacteria|p__Firmicutes|c__Bacilli|o__Bacillales|f__Bacillaceae|g__Bacillus|s__Bacillus_megaterium	2|1239|91061|1385|186817|1386|1404	0.03135	Hospital	GZ3	Summer	7
k__Bacteria|p__Actinobacteria|c__Actinobacteria|o__Geodermatophilales|f__Geodermatophilaceae|g__Geodermatophilus|s__Geodermatophilus_nigrescens	2|201174|1760|1643682|85030|1860|1070870	0.02994	Hospital	GZ3	Summer	7
k__Bacteria|p__Bacteroidetes|c__Flavobacteriia|o__Flavobacteriales|f__Flavobacteriaceae|g__Chryseobacterium|s__Chryseobacterium_haifense	2|976|117743|200644|49546|59732|421525	0.02984	Hospital	GZ3	Summer	7
k__Bacteria|p__Firmicutes|c__Negativicutes|o__Veillonellales|f__Veillonellaceae|g__Veillonella|s__Veillonella_parvula	2|1239|909932|1843489|31977|29465|29466	0.02952	Hospital	GZ3	Summer	7
k__Bacteria|p__Fusobacteria|c__Fusobacteriia|o__Fusobacteriales|f__Fusobacteriaceae|g__Fusobacterium|s__Fusobacterium_periodonticum	2|32066|203490|203491|203492|848|860	0.02854	Hospital	GZ3	Summer	7
k__Bacteria|p__Actinobacteria|c__Actinobacteria|o__Micrococcales|f__Cellulomonadaceae|g__Cellulomonas|s__Cellulomonas_marina	2|201174|1760|85006|85016|1707|988821	0.02849	Hospital	GZ3	Summer	7
k__Bacteria|p__Proteobacteria|c__Betaproteobacteria|o__Neisseriales|f__Neisseriaceae|g__Neisseria|s__Neisseria_subflava	2|1224|28216|206351|481|482|28449	0.02567	Hospital	GZ3	Summer	7
k__Bacteria|p__Deinococcus_Thermus|c__Deinococci|o__Deinococcales|f__Deinococcaceae|g__Deinococcus|s__Deinococcus_wulumuqiensis	2|1297|188787|118964|183710|1298|980427	0.02466	Hospital	GZ3	Summer	7
k__Bacteria|p__Actinobacteria|c__Actinobacteria|o__Geodermatophilales|f__Geodermatophilaceae|g__Geodermatophilus|s__Geodermatophilus_obscurus	2|201174|1760|1643682|85030|1860|1861	0.02428	Hospital	GZ3	Summer	7
k__Bacteria|p__Actinobacteria|c__Rubrobacteria|o__Rubrobacterales|f__Rubrobacteraceae|g__Rubrobacter|s__Rubrobacter_radiotolerans	2|201174|84995|84996|84997|42255|42256	0.02365	Hospital	GZ3	Summer	7
k__Bacteria|p__Actinobacteria|c__Actinobacteria|o__Corynebacteriales|f__Mycobacteriaceae|g__Mycobacterium|s__Mycobacterium_gordonae	2|201174|1760|85007|1762|1763|1778	0.02201	Hospital	GZ3	Summer	7
k__Bacteria|p__Actinobacteria|c__Actinobacteria|o__Micrococcales|f__Intrasporangiaceae|g__Janibacter|s__Janibacter_indicus	2|201174|1760|85006|85021|53457|857417	0.0216	Hospital	GZ3	Summer	7
k__Bacteria|p__Proteobacteria|c__Alphaproteobacteria|o__Sphingomonadales|f__Sphingomonadaceae|g__Sphingobium|s__Sphingobium_yanoikuyae	2|1224|28211|204457|41297|165695|13690	0.02111	Hospital	GZ3	Summer	7
k__Bacteria|p__Firmicutes|c__Bacilli|o__Lactobacillales|f__Leuconostocaceae|g__Weissella|s__Weissella_confusa	2|1239|91061|186826|81850|46255|1583	0.02024	Hospital	GZ3	Summer	7
k__Eukaryota|p__Basidiomycota|c__Malasseziomycetes|o__Malasseziales|f__Malasseziaceae|g__Malassezia|s__Malassezia_globosa	2759|5204|1538075|162474|742845|55193|76773	0.01895	Hospital	GZ3	Summer	7
k__Bacteria|p__Actinobacteria|c__Actinobacteria|o__Corynebacteriales|f__Corynebacteriaceae|g__Corynebacterium|s__Corynebacterium_simulans	2|201174|1760|85007|1653|1716|146827	0.01883	Hospital	GZ3	Summer	7
k__Bacteria|p__Actinobacteria|c__Actinobacteria|o__Corynebacteriales|f__Corynebacteriaceae|g__Corynebacterium|s__Corynebacterium_matruchotii	2|201174|1760|85007|1653|1716|43768	0.01769	Hospital	GZ3	Summer	7
k__Bacteria|p__Actinobacteria|c__Actinobacteria|o__Micrococcales|f__Micrococcaceae|g__Micrococcus|s__Micrococcus_terreus	2|201174|1760|85006|1268|1269|574650	0.01642	Hospital	GZ3	Summer	7
k__Bacteria|p__Actinobacteria|c__Coriobacteriia|o__Coriobacteriales|f__Coriobacteriaceae|g__Collinsella|s__Collinsella_intestinalis	2|201174|84998|84999|84107|102106|147207	0.01621	Hospital	GZ3	Summer	7
k__Bacteria|p__Actinobacteria|c__Actinobacteria|o__Corynebacteriales|f__Gordoniaceae|g__Gordonia|s__Gordonia_jacobaea	2|201174|1760|85007|85026|2053|122202	0.01595	Hospital	GZ3	Summer	7
k__Bacteria|p__Firmicutes|c__Bacilli|o__Lactobacillales|f__Aerococcaceae|g__Globicatella|s__Globicatella_sulfidifaciens	2|1239|91061|186826|186827|13075|136093	0.01508	Hospital	GZ3	Summer	7
k__Bacteria|p__Actinobacteria|c__Actinobacteria|o__Corynebacteriales|f__Corynebacteriaceae|g__Corynebacterium|s__Corynebacterium_variabile	2|201174|1760|85007|1653|1716|1727	0.01445	Hospital	GZ3	Summer	7
k__Bacteria|p__Actinobacteria|c__Actinobacteria|o__Geodermatophilales|f__Geodermatophilaceae|g__Blastococcus|s__Blastococcus_sp_TF02A_30	2|201174|1760|1643682|85030|38501|2250580	0.01397	Hospital	GZ3	Summer	7
k__Bacteria|p__Firmicutes|c__Bacilli|o__Lactobacillales|f__Streptococcaceae|g__Streptococcus|s__Streptococcus_salivarius	2|1239|91061|186826|1300|1301|1304	0.01353	Hospital	GZ3	Summer	7
k__Bacteria|p__Cyanobacteria|c__Cyanobacteria_unclassified|o__Nostocales|f__Scytonemataceae|g__Scytonema|s__Scytonema_tolypothrichoides	2|1117||1161|1182|1203|1233230	0.01304	Hospital	GZ3	Summer	7
k__Bacteria|p__Firmicutes|c__Bacilli|o__Lactobacillales|f__Lactobacillaceae|g__Lactobacillus|s__Lactobacillus_johnsonii	2|1239|91061|186826|33958|1578|33959	0.01109	Hospital	GZ3	Summer	7
k__Bacteria|p__Firmicutes|c__Bacilli|o__Lactobacillales|f__Streptococcaceae|g__Streptococcus|s__Streptococcus_sp_M334	2|1239|91061|186826|1300|1301|563038	0.01078	Hospital	GZ3	Summer	7
k__Bacteria|p__Actinobacteria|c__Actinobacteria|o__Propionibacteriales|f__Nocardioidaceae|g__Micropruina|s__Micropruina_glycogenica	2|201174|1760|85009|85015|116071|75385	0.01056	Hospital	GZ3	Summer	7
k__Bacteria|p__Proteobacteria|c__Gammaproteobacteria|o__Pseudomonadales|f__Moraxellaceae|g__Acinetobacter|s__Acinetobacter_guillouiae	2|1224|1236|72274|468|469|106649	0.01051	Hospital	GZ3	Summer	7
k__Bacteria|p__Proteobacteria|c__Alphaproteobacteria|o__Caulobacterales|f__Caulobacteraceae|g__Brevundimonas|s__Brevundimonas_sp_AAP58	2|1224|28211|204458|76892|41275|1523422	0.0104	Hospital	GZ3	Summer	7
k__Bacteria|p__Deinococcus_Thermus|c__Deinococci|o__Deinococcales|f__Deinococcaceae|g__Deinococcus|s__Deinococcus_soli_Cha_et_al_2016	2|1297|188787|118964|183710|1298|1309411	0.01024	Hospital	GZ3	Summer	7
k__Bacteria|p__Proteobacteria|c__Alphaproteobacteria|o__Rhizobiales|f__Methylobacteriaceae|g__Methylobacterium|s__Methylobacterium_aquaticum	2|1224|28211|356|119045|407|270351	0.00986	Hospital	GZ3	Summer	7
k__Bacteria|p__Bacteroidetes|c__Bacteroidia|o__Bacteroidales|f__Prevotellaceae|g__Prevotella|s__Prevotella_melaninogenica	2|976|200643|171549|171552|838|28132	0.00977	Hospital	GZ3	Summer	7
k__Bacteria|p__Cyanobacteria|c__Cyanobacteria_unclassified|o__Cyanobacteria_unclassified|f__Cyanobacteria_unclassified|g__Cyanobacteria_unclassified|s__Cyanobacteria_bacterium_UBA11371	2|1117|||||2055770	0.0086	Hospital	GZ3	Summer	7
k__Bacteria|p__Firmicutes|c__Bacilli|o__Lactobacillales|f__Lactobacillaceae|g__Lactobacillus|s__Lactobacillus_fermentum	2|1239|91061|186826|33958|1578|1613	0.00836	Hospital	GZ3	Summer	7
k__Bacteria|p__Actinobacteria|c__Actinobacteria|o__Micrococcales|f__Micrococcaceae|g__Kocuria|s__Kocuria_polaris	2|201174|1760|85006|1268|57493|136273	0.0073	Hospital	GZ3	Summer	7
k__Bacteria|p__Firmicutes|c__Bacilli|o__Bacillales|f__Staphylococcaceae|g__Staphylococcus|s__Staphylococcus_arlettae	2|1239|91061|1385|90964|1279|29378	0.00692	Hospital	GZ3	Summer	7
k__Bacteria|p__Actinobacteria|c__Actinobacteria|o__Propionibacteriales|f__Propionibacteriaceae|g__Cutibacterium|s__Propionibacterium_namnetense	2|201174|1760|85009|31957|1912216|1574624	0.00666	Hospital	GZ3	Summer	7
k__Bacteria|p__Firmicutes|c__Bacilli|o__Lactobacillales|f__Aerococcaceae|g__Aerococcus|s__Aerococcus_viridans	2|1239|91061|186826|186827|1375|1377	0.00571	Hospital	GZ3	Summer	7
k__Bacteria|p__Actinobacteria|c__Actinobacteria|o__Micrococcales|f__Microbacteriaceae|g__Microbacterium|s__Microbacterium_chocolatum	2|201174|1760|85006|85023|33882|84292	0.00532	Hospital	GZ3	Summer	7
k__Bacteria|p__Firmicutes|c__Tissierellia|o__Tissierellales|f__Peptoniphilaceae|g__Anaerococcus|s__Anaerococcus_nagyae	2|1239|1737404|1737405|1570339|165779|1755241	0.00467	Hospital	GZ3	Summer	7
k__Bacteria|p__Proteobacteria|c__Betaproteobacteria|o__Burkholderiales|f__Comamonadaceae|g__Comamonas|s__Comamonas_aquatica	2|1224|28216|80840|80864|283|225991	0.00459	Hospital	GZ3	Summer	7
k__Bacteria|p__Actinobacteria|c__Actinobacteria|o__Corynebacteriales|f__Corynebacteriaceae|g__Corynebacterium|s__Corynebacterium_durum	2|201174|1760|85007|1653|1716|61592	0.00444	Hospital	GZ3	Summer	7
k__Bacteria|p__Actinobacteria|c__Actinobacteria|o__Micrococcales|f__Brevibacteriaceae|g__Brevibacterium|s__Brevibacterium_iodinum	2|201174|1760|85006|85019|1696|31943	0.00341	Hospital	GZ3	Summer	7
k__Bacteria|p__Actinobacteria|c__Actinobacteria|o__Corynebacteriales|f__Dietziaceae|g__Dietzia|s__Dietzia_alimentaria	2|201174|1760|85007|85029|37914|665550	0.0034	Hospital	GZ3	Summer	7
k__Bacteria|p__Firmicutes|c__Bacilli|o__Bacillales|f__Staphylococcaceae|g__Staphylococcus|s__Staphylococcus_gallinarum	2|1239|91061|1385|90964|1279|1293	0.00302	Hospital	GZ3	Summer	7
k__Bacteria|p__Cyanobacteria|c__Cyanobacteria_unclassified|o__Nostocales|f__Rivulariaceae|g__Calothrix|s__Calothrix_sp_HK_06	2|1117||1161|1185|1186|1137096	0.00271	Hospital	GZ3	Summer	7
k__Bacteria|p__Firmicutes|c__Bacilli|o__Bacillales|f__Staphylococcaceae|g__Staphylococcus|s__Staphylococcus_sciuri	2|1239|91061|1385|90964|1279|1296	0.00268	Hospital	GZ3	Summer	7
k__Bacteria|p__Proteobacteria|c__Alphaproteobacteria|o__Rhodobacterales|f__Rhodobacteraceae|g__Paracoccus|s__Paracoccus_sanguinis	2|1224|28211|204455|31989|265|1545044	0.00228	Hospital	GZ3	Summer	7
k__Bacteria|p__Actinobacteria|c__Actinobacteria|o__Micrococcales|f__Intrasporangiaceae|g__Tetrasphaera|s__Tetrasphaera_australiensis	2|201174|1760|85006|85021|99479|99480	0.00149	Hospital	GZ3	Summer	7
k__Bacteria	2	99.6288	Hospital	GZ4	Summer	1
k__Eukaryota	2759	0.37117	Hospital	GZ4	Summer	1
k__Bacteria|p__Proteobacteria	2|1224	31.3398	Hospital	GZ4	Summer	2
k__Bacteria|p__Actinobacteria	2|201174	28.783	Hospital	GZ4	Summer	2
k__Bacteria|p__Firmicutes	2|1239	21.2416	Hospital	GZ4	Summer	2
k__Bacteria|p__Cyanobacteria	2|1117	16.1535	Hospital	GZ4	Summer	2
k__Bacteria|p__Bacteroidetes	2|976	1.37436	Hospital	GZ4	Summer	2
k__Bacteria|p__Deinococcus_Thermus	2|1297	0.73647	Hospital	GZ4	Summer	2
k__Eukaryota|p__Ascomycota	2759|4890	0.37117	Hospital	GZ4	Summer	2
k__Bacteria|p__Actinobacteria|c__Actinobacteria	2|201174|1760	28.783	Hospital	GZ4	Summer	3
k__Bacteria|p__Firmicutes|c__Bacilli	2|1239|91061	21.2416	Hospital	GZ4	Summer	3
k__Bacteria|p__Cyanobacteria|c__Cyanobacteria_unclassified	2|1117|	16.1535	Hospital	GZ4	Summer	2
k__Bacteria|p__Proteobacteria|c__Gammaproteobacteria	2|1224|1236	11.7539	Hospital	GZ4	Summer	3
k__Bacteria|p__Proteobacteria|c__Alphaproteobacteria	2|1224|28211	10.2969	Hospital	GZ4	Summer	3
k__Bacteria|p__Proteobacteria|c__Betaproteobacteria	2|1224|28216	9.26497	Hospital	GZ4	Summer	3
k__Bacteria|p__Bacteroidetes|c__Flavobacteriia	2|976|117743	1.32919	Hospital	GZ4	Summer	3
k__Eukaryota|p__Ascomycota|c__Eurotiomycetes	2759|4890|147545	0.37117	Hospital	GZ4	Summer	3
k__Bacteria|p__Bacteroidetes|c__Bacteroidia	2|976|200643	0.04517	Hospital	GZ4	Summer	3
k__Bacteria|p__Proteobacteria|c__Deltaproteobacteria	2|1224|28221	0.02402	Hospital	GZ4	Summer	3
k__Bacteria|p__Firmicutes|c__Bacilli|o__Bacillales	2|1239|91061|1385	14.1457	Hospital	GZ4	Summer	4
k__Bacteria|p__Actinobacteria|c__Actinobacteria|o__Micrococcales	2|201174|1760|85006	11.3049	Hospital	GZ4	Summer	4
k__Bacteria|p__Actinobacteria|c__Actinobacteria|o__Propionibacteriales	2|201174|1760|85009	11.1341	Hospital	GZ4	Summer	4
k__Bacteria|p__Proteobacteria|c__Gammaproteobacteria|o__Pseudomonadales	2|1224|1236|72274	10.7571	Hospital	GZ4	Summer	4
k__Bacteria|p__Cyanobacteria|c__Cyanobacteria_unclassified|o__Chroococcidiopsidales	2|1117||1890505	9.95748	Hospital	GZ4	Summer	4
k__Bacteria|p__Proteobacteria|c__Betaproteobacteria|o__Burkholderiales	2|1224|28216|80840	7.92141	Hospital	GZ4	Summer	4
k__Bacteria|p__Firmicutes|c__Bacilli|o__Lactobacillales	2|1239|91061|186826	7.09595	Hospital	GZ4	Summer	4
k__Bacteria|p__Proteobacteria|c__Alphaproteobacteria|o__Rhodobacterales	2|1224|28211|204455	6.11574	Hospital	GZ4	Summer	4
k__Bacteria|p__Actinobacteria|c__Actinobacteria|o__Corynebacteriales	2|201174|1760|85007	5.8558	Hospital	GZ4	Summer	4
k__Bacteria|p__Cyanobacteria|c__Cyanobacteria_unclassified|o__Chroococcales	2|1117||1118	5.51986	Hospital	GZ4	Summer	4
k__Bacteria|p__Proteobacteria|c__Alphaproteobacteria|o__Rhodospirillales	2|1224|28211|204441	3.58701	Hospital	GZ4	Summer	4
k__Bacteria|p__Bacteroidetes|c__Flavobacteriia|o__Flavobacteriales	2|976|117743|200644	1.32919	Hospital	GZ4	Summer	4
k__Bacteria|p__Proteobacteria|c__Betaproteobacteria|o__Nitrosomonadales	2|1224|28216|32003	1.2999	Hospital	GZ4	Summer	4
k__Bacteria|p__Proteobacteria|c__Gammaproteobacteria|o__Enterobacterales	2|1224|1236|91347	0.99682	Hospital	GZ4	Summer	4
k__Bacteria|p__Actinobacteria|c__Actinobacteria|o__Geodermatophilales	2|201174|1760|1643682	0.4882	Hospital	GZ4	Summer	4
k__Bacteria|p__Cyanobacteria|c__Cyanobacteria_unclassified|o__Nostocales	2|1117||1161	0.44274	Hospital	GZ4	Summer	4
k__Eukaryota|p__Ascomycota|c__Eurotiomycetes|o__Eurotiales	2759|4890|147545|5042	0.37117	Hospital	GZ4	Summer	4
k__Bacteria|p__Proteobacteria|c__Alphaproteobacteria|o__Sphingomonadales	2|1224|28211|204457	0.34063	Hospital	GZ4	Summer	4
k__Bacteria|p__Proteobacteria|c__Alphaproteobacteria|o__Rhizobiales	2|1224|28211|356	0.25355	Hospital	GZ4	Summer	4
k__Bacteria|p__Cyanobacteria|c__Cyanobacteria_unclassified|o__Pleurocapsales	2|1117||52604	0.12042	Hospital	GZ4	Summer	4
k__Bacteria|p__Cyanobacteria|c__Cyanobacteria_unclassified|o__Cyanobacteria_unclassified	2|1117||	0.11297	Hospital	GZ4	Summer	3
k__Bacteria|p__Bacteroidetes|c__Bacteroidia|o__Bacteroidales	2|976|200643|171549	0.04517	Hospital	GZ4	Summer	4
k__Bacteria|p__Proteobacteria|c__Betaproteobacteria|o__Neisseriales	2|1224|28216|206351	0.04366	Hospital	GZ4	Summer	4
k__Bacteria|p__Proteobacteria|c__Deltaproteobacteria|o__Myxococcales	2|1224|28221|29	0.02402	Hospital	GZ4	Summer	4
k__Bacteria|p__Firmicutes|c__Bacilli|o__Bacillales|f__Staphylococcaceae	2|1239|91061|1385|90964	13.3888	Hospital	GZ4	Summer	5
k__Bacteria|p__Actinobacteria|c__Actinobacteria|o__Propionibacteriales|f__Propionibacteriaceae	2|201174|1760|85009|31957	11.0574	Hospital	GZ4	Summer	5
k__Bacteria|p__Proteobacteria|c__Gammaproteobacteria|o__Pseudomonadales|f__Moraxellaceae	2|1224|1236|72274|468	10.7571	Hospital	GZ4	Summer	5
k__Bacteria|p__Cyanobacteria|c__Cyanobacteria_unclassified|o__Chroococcidiopsidales|f__Chroococcidiopsidaceae	2|1117||1890505|1890528	9.95748	Hospital	GZ4	Summer	5
k__Bacteria|p__Actinobacteria|c__Actinobacteria|o__Micrococcales|f__Micrococcaceae	2|201174|1760|85006|1268	9.04806	Hospital	GZ4	Summer	5
k__Bacteria|p__Proteobacteria|c__Betaproteobacteria|o__Burkholderiales|f__Comamonadaceae	2|1224|28216|80840|80864	7.92141	Hospital	GZ4	Summer	5
k__Bacteria|p__Proteobacteria|c__Alphaproteobacteria|o__Rhodobacterales|f__Rhodobacteraceae	2|1224|28211|204455|31989	6.11574	Hospital	GZ4	Summer	5
k__Bacteria|p__Actinobacteria|c__Actinobacteria|o__Corynebacteriales|f__Corynebacteriaceae	2|201174|1760|85007|1653	5.55553	Hospital	GZ4	Summer	5
k__Bacteria|p__Cyanobacteria|c__Cyanobacteria_unclassified|o__Chroococcales|f__Chroococcaceae	2|1117||1118|1890464	5.51986	Hospital	GZ4	Summer	5
k__Bacteria|p__Firmicutes|c__Bacilli|o__Lactobacillales|f__Lactobacillaceae	2|1239|91061|186826|33958	3.55706	Hospital	GZ4	Summer	5
k__Bacteria|p__Proteobacteria|c__Alphaproteobacteria|o__Rhodospirillales|f__Rhodospirillales_unclassified	2|1224|28211|204441|	3.40503	Hospital	GZ4	Summer	4
k__Bacteria|p__Firmicutes|c__Bacilli|o__Lactobacillales|f__Aerococcaceae	2|1239|91061|186826|186827	2.82394	Hospital	GZ4	Summer	5
k__Bacteria|p__Actinobacteria|c__Actinobacteria|o__Micrococcales|f__Intrasporangiaceae	2|201174|1760|85006|85021	1.69571	Hospital	GZ4	Summer	5
k__Bacteria|p__Bacteroidetes|c__Flavobacteriia|o__Flavobacteriales|f__Flavobacteriaceae	2|976|117743|200644|49546	1.32919	Hospital	GZ4	Summer	5
k__Bacteria|p__Proteobacteria|c__Betaproteobacteria|o__Nitrosomonadales|f__Sterolibacteriaceae	2|1224|28216|32003|2008793	1.22236	Hospital	GZ4	Summer	5
k__Bacteria|p__Proteobacteria|c__Gammaproteobacteria|o__Enterobacterales|f__Enterobacteriaceae	2|1224|1236|91347|543	0.92893	Hospital	GZ4	Summer	5
k__Bacteria|p__Firmicutes|c__Bacilli|o__Bacillales|f__Bacillales_unclassified	2|1239|91061|1385|	0.6743	Hospital	GZ4	Summer	4
k__Bacteria|p__Actinobacteria|c__Actinobacteria|o__Geodermatophilales|f__Geodermatophilaceae	2|201174|1760|1643682|85030	0.4882	Hospital	GZ4	Summer	5
k__Bacteria|p__Firmicutes|c__Bacilli|o__Lactobacillales|f__Streptococcaceae	2|1239|91061|186826|1300	0.42373	Hospital	GZ4	Summer	5
k__Bacteria|p__Actinobacteria|c__Actinobacteria|o__Micrococcales|f__Cellulomonadaceae	2|201174|1760|85006|85016	0.38311	Hospital	GZ4	Summer	5
k__Eukaryota|p__Ascomycota|c__Eurotiomycetes|o__Eurotiales|f__Aspergillaceae	2759|4890|147545|5042|1131492	0.37117	Hospital	GZ4	Summer	5
k__Bacteria|p__Cyanobacteria|c__Cyanobacteria_unclassified|o__Nostocales|f__Scytonemataceae	2|1117||1161|1182	0.35585	Hospital	GZ4	Summer	5
k__Bacteria|p__Proteobacteria|c__Alphaproteobacteria|o__Sphingomonadales|f__Sphingomonadaceae	2|1224|28211|204457|41297	0.34063	Hospital	GZ4	Summer	5
k__Bacteria|p__Actinobacteria|c__Actinobacteria|o__Corynebacteriales|f__Dietziaceae	2|201174|1760|85007|85029	0.30028	Hospital	GZ4	Summer	5
k__Bacteria|p__Proteobacteria|c__Alphaproteobacteria|o__Rhizobiales|f__Methylobacteriaceae	2|1224|28211|356|119045	0.25355	Hospital	GZ4	Summer	5
k__Bacteria|p__Proteobacteria|c__Alphaproteobacteria|o__Rhodospirillales|f__Rhodospirillaceae	2|1224|28211|204441|41295	0.18199	Hospital	GZ4	Summer	5
k__Bacteria|p__Firmicutes|c__Bacilli|o__Lactobacillales|f__Leuconostocaceae	2|1239|91061|186826|81850	0.15672	Hospital	GZ4	Summer	5
k__Bacteria|p__Actinobacteria|c__Actinobacteria|o__Micrococcales|f__Brevibacteriaceae	2|201174|1760|85006|85019	0.14459	Hospital	GZ4	Summer	5
k__Bacteria|p__Firmicutes|c__Bacilli|o__Lactobacillales|f__Enterococcaceae	2|1239|91061|186826|81852	0.13449	Hospital	GZ4	Summer	5
k__Bacteria|p__Cyanobacteria|c__Cyanobacteria_unclassified|o__Pleurocapsales|f__Dermocarpellaceae	2|1117||52604|1890498	0.12042	Hospital	GZ4	Summer	5
k__Bacteria|p__Cyanobacteria|c__Cyanobacteria_unclassified|o__Cyanobacteria_unclassified|f__Cyanobacteria_unclassified	2|1117|||	0.11297	Hospital	GZ4	Summer	4
k__Bacteria|p__Cyanobacteria|c__Cyanobacteria_unclassified|o__Nostocales|f__Tolypothrichaceae	2|1117||1161|119859	0.08689	Hospital	GZ4	Summer	5
k__Bacteria|p__Firmicutes|c__Bacilli|o__Bacillales|f__Bacillaceae	2|1239|91061|1385|186817	0.08261	Hospital	GZ4	Summer	5
k__Bacteria|p__Proteobacteria|c__Betaproteobacteria|o__Nitrosomonadales|f__Methylophilaceae	2|1224|28216|32003|32011	0.07754	Hospital	GZ4	Summer	5
k__Bacteria|p__Actinobacteria|c__Actinobacteria|o__Propionibacteriales|f__Nocardioidaceae	2|201174|1760|85009|85015	0.07677	Hospital	GZ4	Summer	5
k__Bacteria|p__Proteobacteria|c__Gammaproteobacteria|o__Enterobacterales|f__Erwiniaceae	2|1224|1236|91347|1903409	0.06789	Hospital	GZ4	Summer	5
k__Bacteria|p__Bacteroidetes|c__Bacteroidia|o__Bacteroidales|f__Prevotellaceae	2|976|200643|171549|171552	0.04517	Hospital	GZ4	Summer	5
k__Bacteria|p__Proteobacteria|c__Betaproteobacteria|o__Neisseriales|f__Neisseriaceae	2|1224|28216|206351|481	0.04366	Hospital	GZ4	Summer	5
k__Bacteria|p__Actinobacteria|c__Actinobacteria|o__Micrococcales|f__Dermabacteraceae	2|201174|1760|85006|85020	0.03346	Hospital	GZ4	Summer	5
k__Bacteria|p__Proteobacteria|c__Deltaproteobacteria|o__Myxococcales|f__Archangiaceae	2|1224|28221|29|39	0.02402	Hospital	GZ4	Summer	5
k__Bacteria|p__Firmicutes|c__Bacilli|o__Bacillales|f__Staphylococcaceae|g__Staphylococcus	2|1239|91061|1385|90964|1279	12.5912	Hospital	GZ4	Summer	6
k__Bacteria|p__Actinobacteria|c__Actinobacteria|o__Propionibacteriales|f__Propionibacteriaceae|g__Cutibacterium	2|201174|1760|85009|31957|1912216	11.0574	Hospital	GZ4	Summer	6
k__Bacteria|p__Cyanobacteria|c__Cyanobacteria_unclassified|o__Chroococcidiopsidales|f__Chroococcidiopsidaceae|g__Chroococcidiopsis	2|1117||1890505|1890528|54298	9.45917	Hospital	GZ4	Summer	6
k__Bacteria|p__Proteobacteria|c__Betaproteobacteria|o__Burkholderiales|f__Comamonadaceae|g__Pelomonas	2|1224|28216|80840|80864|335058	7.28959	Hospital	GZ4	Summer	6
k__Bacteria|p__Actinobacteria|c__Actinobacteria|o__Micrococcales|f__Micrococcaceae|g__Kocuria	2|201174|1760|85006|1268|57493	7.20254	Hospital	GZ4	Summer	6
k__Bacteria|p__Proteobacteria|c__Alphaproteobacteria|o__Rhodobacterales|f__Rhodobacteraceae|g__Paracoccus	2|1224|28211|204455|31989|265	6.11574	Hospital	GZ4	Summer	6
k__Bacteria|p__Proteobacteria|c__Gammaproteobacteria|o__Pseudomonadales|f__Moraxellaceae|g__Acinetobacter	2|1224|1236|72274|468|469	5.86511	Hospital	GZ4	Summer	6
k__Bacteria|p__Actinobacteria|c__Actinobacteria|o__Corynebacteriales|f__Corynebacteriaceae|g__Corynebacterium	2|201174|1760|85007|1653|1716	5.55553	Hospital	GZ4	Summer	6
k__Bacteria|p__Proteobacteria|c__Gammaproteobacteria|o__Pseudomonadales|f__Moraxellaceae|g__Moraxella	2|1224|1236|72274|468|475	4.89199	Hospital	GZ4	Summer	6
k__Bacteria|p__Cyanobacteria|c__Cyanobacteria_unclassified|o__Chroococcales|f__Chroococcaceae|g__Cyanosarcina	2|1117||1118|1890464|431394	3.6868	Hospital	GZ4	Summer	6
k__Bacteria|p__Firmicutes|c__Bacilli|o__Lactobacillales|f__Lactobacillaceae|g__Lactobacillus	2|1239|91061|186826|33958|1578	3.55706	Hospital	GZ4	Summer	6
k__Bacteria|p__Proteobacteria|c__Alphaproteobacteria|o__Rhodospirillales|f__Rhodospirillales_unclassified|g__Enhydrobacter	2|1224|28211|204441||212791	3.40503	Hospital	GZ4	Summer	6
k__Bacteria|p__Firmicutes|c__Bacilli|o__Lactobacillales|f__Aerococcaceae|g__Aerococcus	2|1239|91061|186826|186827|1375	2.74335	Hospital	GZ4	Summer	6
k__Bacteria|p__Actinobacteria|c__Actinobacteria|o__Micrococcales|f__Micrococcaceae|g__Micrococcus	2|201174|1760|85006|1268|1269	1.84552	Hospital	GZ4	Summer	6
k__Bacteria|p__Cyanobacteria|c__Cyanobacteria_unclassified|o__Chroococcales|f__Chroococcaceae|g__Chondrocystis	2|1117||1118|1890464|268175	1.83306	Hospital	GZ4	Summer	6
k__Bacteria|p__Actinobacteria|c__Actinobacteria|o__Micrococcales|f__Intrasporangiaceae|g__Janibacter	2|201174|1760|85006|85021|53457	1.69571	Hospital	GZ4	Summer	6
k__Bacteria|p__Bacteroidetes|c__Flavobacteriia|o__Flavobacteriales|f__Flavobacteriaceae|g__Cloacibacterium	2|976|117743|200644|49546|501783	1.32919	Hospital	GZ4	Summer	6
k__Bacteria|p__Proteobacteria|c__Betaproteobacteria|o__Nitrosomonadales|f__Sterolibacteriaceae|g__Methyloversatilis	2|1224|28216|32003|2008793|378210	1.22236	Hospital	GZ4	Summer	6
k__Bacteria|p__Firmicutes|c__Bacilli|o__Bacillales|f__Staphylococcaceae|g__Macrococcus	2|1239|91061|1385|90964|69965	0.79755	Hospital	GZ4	Summer	6
k__Bacteria|p__Proteobacteria|c__Gammaproteobacteria|o__Enterobacterales|f__Enterobacteriaceae|g__Escherichia	2|1224|1236|91347|543|561	0.78374	Hospital	GZ4	Summer	6
k__Bacteria|p__Firmicutes|c__Bacilli|o__Bacillales|f__Bacillales_unclassified|g__Exiguobacterium	2|1239|91061|1385||33986	0.6743	Hospital	GZ4	Summer	6
k__Bacteria|p__Proteobacteria|c__Betaproteobacteria|o__Burkholderiales|f__Comamonadaceae|g__Serpentinomonas	2|1224|28216|80840|80864|2490452	0.63182	Hospital	GZ4	Summer	6
k__Bacteria|p__Cyanobacteria|c__Cyanobacteria_unclassified|o__Chroococcidiopsidales|f__Chroococcidiopsidaceae|g__Aliterella	2|1117||1890505|1890528|1827277	0.49831	Hospital	GZ4	Summer	6
k__Bacteria|p__Actinobacteria|c__Actinobacteria|o__Geodermatophilales|f__Geodermatophilaceae|g__Geodermatophilus	2|201174|1760|1643682|85030|1860	0.4882	Hospital	GZ4	Summer	6
k__Bacteria|p__Firmicutes|c__Bacilli|o__Lactobacillales|f__Streptococcaceae|g__Streptococcus	2|1239|91061|186826|1300|1301	0.42373	Hospital	GZ4	Summer	6
k__Bacteria|p__Actinobacteria|c__Actinobacteria|o__Micrococcales|f__Cellulomonadaceae|g__Cellulomonas	2|201174|1760|85006|85016|1707	0.38311	Hospital	GZ4	Summer	6
k__Eukaryota|p__Ascomycota|c__Eurotiomycetes|o__Eurotiales|f__Aspergillaceae|g__Aspergillus	2759|4890|147545|5042|1131492|5052	0.37117	Hospital	GZ4	Summer	6
k__Bacteria|p__Cyanobacteria|c__Cyanobacteria_unclassified|o__Nostocales|f__Scytonemataceae|g__Scytonema	2|1117||1161|1182|1203	0.35585	Hospital	GZ4	Summer	6
k__Bacteria|p__Actinobacteria|c__Actinobacteria|o__Corynebacteriales|f__Dietziaceae|g__Dietzia	2|201174|1760|85007|85029|37914	0.30028	Hospital	GZ4	Summer	6
k__Bacteria|p__Proteobacteria|c__Alphaproteobacteria|o__Rhizobiales|f__Methylobacteriaceae|g__Methylobacterium	2|1224|28211|356|119045|407	0.25355	Hospital	GZ4	Summer	6
k__Bacteria|p__Proteobacteria|c__Alphaproteobacteria|o__Sphingomonadales|f__Sphingomonadaceae|g__Sphingomonas	2|1224|28211|204457|41297|13687	0.2419	Hospital	GZ4	Summer	6
k__Bacteria|p__Proteobacteria|c__Alphaproteobacteria|o__Rhodospirillales|f__Rhodospirillaceae|g__Skermanella	2|1224|28211|204441|41295|204447	0.18199	Hospital	GZ4	Summer	6
k__Bacteria|p__Firmicutes|c__Bacilli|o__Lactobacillales|f__Leuconostocaceae|g__Weissella	2|1239|91061|186826|81850|46255	0.15672	Hospital	GZ4	Summer	6
k__Bacteria|p__Proteobacteria|c__Gammaproteobacteria|o__Enterobacterales|f__Enterobacteriaceae|g__Klebsiella	2|1224|1236|91347|543|570	0.1452	Hospital	GZ4	Summer	6
k__Bacteria|p__Actinobacteria|c__Actinobacteria|o__Micrococcales|f__Brevibacteriaceae|g__Brevibacterium	2|201174|1760|85006|85019|1696	0.14459	Hospital	GZ4	Summer	6
k__Bacteria|p__Firmicutes|c__Bacilli|o__Lactobacillales|f__Enterococcaceae|g__Enterococcus	2|1239|91061|186826|81852|1350	0.13449	Hospital	GZ4	Summer	6
k__Bacteria|p__Cyanobacteria|c__Cyanobacteria_unclassified|o__Pleurocapsales|f__Dermocarpellaceae|g__Stanieria	2|1117||52604|1890498|102115	0.12042	Hospital	GZ4	Summer	6
k__Bacteria|p__Cyanobacteria|c__Cyanobacteria_unclassified|o__Cyanobacteria_unclassified|f__Cyanobacteria_unclassified|g__Cyanobacteria_unclassified	2|1117||||	0.11297	Hospital	GZ4	Summer	5
k__Bacteria|p__Proteobacteria|c__Alphaproteobacteria|o__Sphingomonadales|f__Sphingomonadaceae|g__Novosphingobium	2|1224|28211|204457|41297|165696	0.09873	Hospital	GZ4	Summer	6
k__Bacteria|p__Cyanobacteria|c__Cyanobacteria_unclassified|o__Nostocales|f__Tolypothrichaceae|g__Tolypothrix	2|1117||1161|119859|111782	0.08689	Hospital	GZ4	Summer	6
k__Bacteria|p__Firmicutes|c__Bacilli|o__Bacillales|f__Bacillaceae|g__Bacillus	2|1239|91061|1385|186817|1386	0.08261	Hospital	GZ4	Summer	6
k__Bacteria|p__Firmicutes|c__Bacilli|o__Lactobacillales|f__Aerococcaceae|g__Globicatella	2|1239|91061|186826|186827|13075	0.0806	Hospital	GZ4	Summer	6
k__Bacteria|p__Proteobacteria|c__Betaproteobacteria|o__Nitrosomonadales|f__Methylophilaceae|g__Methylophilus	2|1224|28216|32003|32011|16	0.07754	Hospital	GZ4	Summer	6
k__Bacteria|p__Actinobacteria|c__Actinobacteria|o__Propionibacteriales|f__Nocardioidaceae|g__Micropruina	2|201174|1760|85009|85015|116071	0.07677	Hospital	GZ4	Summer	6
k__Bacteria|p__Proteobacteria|c__Gammaproteobacteria|o__Enterobacterales|f__Erwiniaceae|g__Pantoea	2|1224|1236|91347|1903409|53335	0.06789	Hospital	GZ4	Summer	6
k__Bacteria|p__Bacteroidetes|c__Bacteroidia|o__Bacteroidales|f__Prevotellaceae|g__Prevotella	2|976|200643|171549|171552|838	0.04517	Hospital	GZ4	Summer	6
k__Bacteria|p__Proteobacteria|c__Betaproteobacteria|o__Neisseriales|f__Neisseriaceae|g__Neisseria	2|1224|28216|206351|481|482	0.04366	Hospital	GZ4	Summer	6
k__Bacteria|p__Actinobacteria|c__Actinobacteria|o__Micrococcales|f__Dermabacteraceae|g__Brachybacterium	2|201174|1760|85006|85020|43668	0.03346	Hospital	GZ4	Summer	6
k__Bacteria|p__Proteobacteria|c__Deltaproteobacteria|o__Myxococcales|f__Archangiaceae|g__Stigmatella	2|1224|28221|29|39|40	0.02402	Hospital	GZ4	Summer	6
k__Bacteria|p__Actinobacteria|c__Actinobacteria|o__Propionibacteriales|f__Propionibacteriaceae|g__Cutibacterium|s__Cutibacterium_acnes	2|201174|1760|85009|31957|1912216|1747	11.0574	Hospital	GZ4	Summer	7
k__Bacteria|p__Cyanobacteria|c__Cyanobacteria_unclassified|o__Chroococcidiopsidales|f__Chroococcidiopsidaceae|g__Chroococcidiopsis|s__Chroococcidiopsis_thermalis	2|1117||1890505|1890528|54298|54299	8.33909	Hospital	GZ4	Summer	7
k__Bacteria|p__Proteobacteria|c__Betaproteobacteria|o__Burkholderiales|f__Comamonadaceae|g__Pelomonas|s__Pelomonas_puraquae	2|1224|28216|80840|80864|335058|431059	7.28959	Hospital	GZ4	Summer	7
k__Bacteria|p__Proteobacteria|c__Gammaproteobacteria|o__Pseudomonadales|f__Moraxellaceae|g__Moraxella|s__Moraxella_osloensis	2|1224|1236|72274|468|475|34062	4.89199	Hospital	GZ4	Summer	7
k__Bacteria|p__Cyanobacteria|c__Cyanobacteria_unclassified|o__Chroococcales|f__Chroococcaceae|g__Cyanosarcina|s__Cyanosarcina_burmensis	2|1117||1118|1890464|431394|2107696	3.6868	Hospital	GZ4	Summer	7
k__Bacteria|p__Proteobacteria|c__Alphaproteobacteria|o__Rhodospirillales|f__Rhodospirillales_unclassified|g__Enhydrobacter|s__Enhydrobacter_aerosaccus	2|1224|28211|204441||212791|225324	3.40503	Hospital	GZ4	Summer	7
k__Bacteria|p__Actinobacteria|c__Actinobacteria|o__Corynebacteriales|f__Corynebacteriaceae|g__Corynebacterium|s__Corynebacterium_stationis	2|201174|1760|85007|1653|1716|1705	3.34262	Hospital	GZ4	Summer	7
k__Bacteria|p__Proteobacteria|c__Alphaproteobacteria|o__Rhodobacterales|f__Rhodobacteraceae|g__Paracoccus|s__Paracoccus_sp_WN007	2|1224|28211|204455|31989|265|2032623	3.2721	Hospital	GZ4	Summer	7
k__Bacteria|p__Firmicutes|c__Bacilli|o__Lactobacillales|f__Aerococcaceae|g__Aerococcus|s__Aerococcus_viridans	2|1239|91061|186826|186827|1375|1377	2.74335	Hospital	GZ4	Summer	7
k__Bacteria|p__Firmicutes|c__Bacilli|o__Bacillales|f__Staphylococcaceae|g__Staphylococcus|s__Staphylococcus_epidermidis	2|1239|91061|1385|90964|1279|1282	2.34149	Hospital	GZ4	Summer	7
k__Bacteria|p__Actinobacteria|c__Actinobacteria|o__Micrococcales|f__Micrococcaceae|g__Kocuria|s__Kocuria_indica	2|201174|1760|85006|1268|57493|1049583	2.07966	Hospital	GZ4	Summer	7
k__Bacteria|p__Firmicutes|c__Bacilli|o__Bacillales|f__Staphylococcaceae|g__Staphylococcus|s__Staphylococcus_hominis	2|1239|91061|1385|90964|1279|1290	1.95179	Hospital	GZ4	Summer	7
k__Bacteria|p__Cyanobacteria|c__Cyanobacteria_unclassified|o__Chroococcales|f__Chroococcaceae|g__Chondrocystis|s__Chondrocystis_sp_NIES_4102	2|1117||1118|1890464|268175|2005460	1.83306	Hospital	GZ4	Summer	7
k__Bacteria|p__Actinobacteria|c__Actinobacteria|o__Micrococcales|f__Micrococcaceae|g__Kocuria|s__Kocuria_palustris	2|201174|1760|85006|1268|57493|71999	1.81854	Hospital	GZ4	Summer	7
k__Bacteria|p__Proteobacteria|c__Alphaproteobacteria|o__Rhodobacterales|f__Rhodobacteraceae|g__Paracoccus|s__Paracoccus_sediminis	2|1224|28211|204455|31989|265|1214787	1.80618	Hospital	GZ4	Summer	7
k__Bacteria|p__Firmicutes|c__Bacilli|o__Bacillales|f__Staphylococcaceae|g__Staphylococcus|s__Staphylococcus_sciuri	2|1239|91061|1385|90964|1279|1296	1.77994	Hospital	GZ4	Summer	7
k__Bacteria|p__Proteobacteria|c__Gammaproteobacteria|o__Pseudomonadales|f__Moraxellaceae|g__Acinetobacter|s__Acinetobacter_towneri	2|1224|1236|72274|468|469|202956	1.66823	Hospital	GZ4	Summer	7
k__Bacteria|p__Firmicutes|c__Bacilli|o__Bacillales|f__Staphylococcaceae|g__Staphylococcus|s__Staphylococcus_cohnii	2|1239|91061|1385|90964|1279|29382	1.63688	Hospital	GZ4	Summer	7
k__Bacteria|p__Actinobacteria|c__Actinobacteria|o__Micrococcales|f__Intrasporangiaceae|g__Janibacter|s__Janibacter_melonis	2|201174|1760|85006|85021|53457|262209	1.53497	Hospital	GZ4	Summer	7
k__Bacteria|p__Proteobacteria|c__Gammaproteobacteria|o__Pseudomonadales|f__Moraxellaceae|g__Acinetobacter|s__Acinetobacter_junii	2|1224|1236|72274|468|469|40215	1.5049	Hospital	GZ4	Summer	7
k__Bacteria|p__Actinobacteria|c__Actinobacteria|o__Micrococcales|f__Micrococcaceae|g__Kocuria|s__Kocuria_rosea	2|201174|1760|85006|1268|57493|1275	1.4686	Hospital	GZ4	Summer	7
k__Bacteria|p__Proteobacteria|c__Gammaproteobacteria|o__Pseudomonadales|f__Moraxellaceae|g__Acinetobacter|s__Acinetobacter_indicus	2|1224|1236|72274|468|469|756892	1.44134	Hospital	GZ4	Summer	7
k__Bacteria|p__Firmicutes|c__Bacilli|o__Bacillales|f__Staphylococcaceae|g__Staphylococcus|s__Staphylococcus_arlettae	2|1239|91061|1385|90964|1279|29378	1.42699	Hospital	GZ4	Summer	7
k__Bacteria|p__Bacteroidetes|c__Flavobacteriia|o__Flavobacteriales|f__Flavobacteriaceae|g__Cloacibacterium|s__Cloacibacterium_normanense	2|976|117743|200644|49546|501783|237258	1.32919	Hospital	GZ4	Summer	7
k__Bacteria|p__Actinobacteria|c__Actinobacteria|o__Corynebacteriales|f__Corynebacteriaceae|g__Corynebacterium|s__Corynebacterium_xerosis	2|201174|1760|85007|1653|1716|1725	1.23456	Hospital	GZ4	Summer	7
k__Bacteria|p__Proteobacteria|c__Betaproteobacteria|o__Nitrosomonadales|f__Sterolibacteriaceae|g__Methyloversatilis|s__Methyloversatilis_universalis	2|1224|28216|32003|2008793|378210|378211	1.22236	Hospital	GZ4	Summer	7
k__Bacteria|p__Cyanobacteria|c__Cyanobacteria_unclassified|o__Chroococcidiopsidales|f__Chroococcidiopsidaceae|g__Chroococcidiopsis|s__Chroococcidiopsis_cubana	2|1117||1890505|1890528|54298|171392	1.12008	Hospital	GZ4	Summer	7
k__Bacteria|p__Firmicutes|c__Bacilli|o__Lactobacillales|f__Lactobacillaceae|g__Lactobacillus|s__Lactobacillus_amylovorus	2|1239|91061|186826|33958|1578|1604	1.03714	Hospital	GZ4	Summer	7
k__Bacteria|p__Actinobacteria|c__Actinobacteria|o__Micrococcales|f__Micrococcaceae|g__Kocuria|s__Kocuria_polaris	2|201174|1760|85006|1268|57493|136273	1.03322	Hospital	GZ4	Summer	7
k__Bacteria|p__Proteobacteria|c__Gammaproteobacteria|o__Pseudomonadales|f__Moraxellaceae|g__Acinetobacter|s__Acinetobacter_schindleri	2|1224|1236|72274|468|469|108981	1.02566	Hospital	GZ4	Summer	7
k__Bacteria|p__Firmicutes|c__Bacilli|o__Lactobacillales|f__Lactobacillaceae|g__Lactobacillus|s__Lactobacillus_salivarius	2|1239|91061|186826|33958|1578|1624	0.9289	Hospital	GZ4	Summer	7
k__Bacteria|p__Actinobacteria|c__Actinobacteria|o__Micrococcales|f__Micrococcaceae|g__Micrococcus|s__Micrococcus_luteus	2|201174|1760|85006|1268|1269|1270	0.88585	Hospital	GZ4	Summer	7
k__Bacteria|p__Firmicutes|c__Bacilli|o__Bacillales|f__Staphylococcaceae|g__Staphylococcus|s__Staphylococcus_lentus	2|1239|91061|1385|90964|1279|42858	0.8696	Hospital	GZ4	Summer	7
k__Bacteria|p__Actinobacteria|c__Actinobacteria|o__Micrococcales|f__Micrococcaceae|g__Micrococcus|s__Micrococcus_aloeverae	2|201174|1760|85006|1268|1269|1391911	0.86922	Hospital	GZ4	Summer	7
k__Bacteria|p__Firmicutes|c__Bacilli|o__Lactobacillales|f__Lactobacillaceae|g__Lactobacillus|s__Lactobacillus_fermentum	2|1239|91061|186826|33958|1578|1613	0.84859	Hospital	GZ4	Summer	7
k__Bacteria|p__Firmicutes|c__Bacilli|o__Bacillales|f__Staphylococcaceae|g__Staphylococcus|s__Staphylococcus_kloosii	2|1239|91061|1385|90964|1279|29384	0.82765	Hospital	GZ4	Summer	7
k__Bacteria|p__Actinobacteria|c__Actinobacteria|o__Micrococcales|f__Micrococcaceae|g__Kocuria|s__Kocuria_marina	2|201174|1760|85006|1268|57493|223184	0.80252	Hospital	GZ4	Summer	7
k__Bacteria|p__Firmicutes|c__Bacilli|o__Bacillales|f__Staphylococcaceae|g__Macrococcus|s__Macrococcus_caseolyticus	2|1239|91061|1385|90964|69965|69966	0.79755	Hospital	GZ4	Summer	7
k__Bacteria|p__Proteobacteria|c__Gammaproteobacteria|o__Enterobacterales|f__Enterobacteriaceae|g__Escherichia|s__Escherichia_coli	2|1224|1236|91347|543|561|562	0.78374	Hospital	GZ4	Summer	7
k__Bacteria|p__Firmicutes|c__Bacilli|o__Bacillales|f__Staphylococcaceae|g__Staphylococcus|s__Staphylococcus_haemolyticus	2|1239|91061|1385|90964|1279|1283	0.75388	Hospital	GZ4	Summer	7
k__Bacteria|p__Proteobacteria|c__Betaproteobacteria|o__Burkholderiales|f__Comamonadaceae|g__Serpentinomonas|s__Serpentinomonas_mccroryi	2|1224|28216|80840|80864|2490452|1458426	0.63182	Hospital	GZ4	Summer	7
k__Bacteria|p__Firmicutes|c__Bacilli|o__Bacillales|f__Bacillales_unclassified|g__Exiguobacterium|s__Exiguobacterium_sp_AB2	2|1239|91061|1385||33986|1484479	0.62333	Hospital	GZ4	Summer	7
k__Bacteria|p__Firmicutes|c__Bacilli|o__Bacillales|f__Staphylococcaceae|g__Staphylococcus|s__Staphylococcus_warneri	2|1239|91061|1385|90964|1279|1292	0.62256	Hospital	GZ4	Summer	7
k__Bacteria|p__Deinococcus_Thermus|c__Deinococci|o__Deinococcales|f__Deinococcaceae|g__Deinococcus|s__Deinococcus_reticulitermitis	2|1297|188787|118964|183710|1298|856736	0.59333	Hospital	GZ4	Summer	7
k__Bacteria|p__Proteobacteria|c__Alphaproteobacteria|o__Rhodobacterales|f__Rhodobacteraceae|g__Paracoccus|s__Paracoccus_sphaerophysae	2|1224|28211|204455|31989|265|690417	0.51389	Hospital	GZ4	Summer	7
k__Bacteria|p__Firmicutes|c__Bacilli|o__Lactobacillales|f__Lactobacillaceae|g__Lactobacillus|s__Lactobacillus_crispatus	2|1239|91061|186826|33958|1578|47770	0.49891	Hospital	GZ4	Summer	7
k__Bacteria|p__Cyanobacteria|c__Cyanobacteria_unclassified|o__Chroococcidiopsidales|f__Chroococcidiopsidaceae|g__Aliterella|s__Aliterella_atlantica	2|1117||1890505|1890528|1827277|1827278	0.49831	Hospital	GZ4	Summer	7
k__Bacteria|p__Proteobacteria|c__Alphaproteobacteria|o__Rhodobacterales|f__Rhodobacteraceae|g__Paracoccus|s__Paracoccus_chinensis	2|1224|28211|204455|31989|265|525640	0.49745	Hospital	GZ4	Summer	7
k__Bacteria|p__Firmicutes|c__Bacilli|o__Lactobacillales|f__Streptococcaceae|g__Streptococcus|s__Streptococcus_mitis	2|1239|91061|186826|1300|1301|28037	0.42373	Hospital	GZ4	Summer	7
k__Bacteria|p__Actinobacteria|c__Actinobacteria|o__Micrococcales|f__Cellulomonadaceae|g__Cellulomonas|s__Cellulomonas_marina	2|201174|1760|85006|85016|1707|988821	0.38311	Hospital	GZ4	Summer	7
k__Bacteria|p__Actinobacteria|c__Actinobacteria|o__Corynebacteriales|f__Corynebacteriaceae|g__Corynebacterium|s__Corynebacterium_amycolatum	2|201174|1760|85007|1653|1716|43765	0.36013	Hospital	GZ4	Summer	7
k__Bacteria|p__Firmicutes|c__Bacilli|o__Bacillales|f__Staphylococcaceae|g__Staphylococcus|s__Staphylococcus_saprophyticus	2|1239|91061|1385|90964|1279|29385	0.34369	Hospital	GZ4	Summer	7
k__Bacteria|p__Cyanobacteria|c__Cyanobacteria_unclassified|o__Nostocales|f__Scytonemataceae|g__Scytonema|s__Scytonema_tolypothrichoides	2|1117||1161|1182|1203|1233230	0.31813	Hospital	GZ4	Summer	7
k__Bacteria|p__Actinobacteria|c__Actinobacteria|o__Geodermatophilales|f__Geodermatophilaceae|g__Geodermatophilus|s__Geodermatophilus_sp_DSM_45219	2|201174|1760|1643682|85030|1860|1881103	0.3131	Hospital	GZ4	Summer	7
k__Eukaryota|p__Ascomycota|c__Eurotiomycetes|o__Eurotiales|f__Aspergillaceae|g__Aspergillus|s__Aspergillus_sydowii	2759|4890|147545|5042|1131492|5052|75750	0.30693	Hospital	GZ4	Summer	7
k__Bacteria|p__Actinobacteria|c__Actinobacteria|o__Corynebacteriales|f__Dietziaceae|g__Dietzia|s__Dietzia_alimentaria	2|201174|1760|85007|85029|37914|665550	0.30028	Hospital	GZ4	Summer	7
k__Bacteria|p__Actinobacteria|c__Actinobacteria|o__Corynebacteriales|f__Corynebacteriaceae|g__Corynebacterium|s__Corynebacterium_variabile	2|201174|1760|85007|1653|1716|1727	0.26948	Hospital	GZ4	Summer	7
k__Bacteria|p__Proteobacteria|c__Alphaproteobacteria|o__Rhizobiales|f__Methylobacteriaceae|g__Methylobacterium|s__Methylobacterium_radiotolerans	2|1224|28211|356|119045|407|31998	0.25355	Hospital	GZ4	Summer	7
k__Bacteria|p__Firmicutes|c__Bacilli|o__Lactobacillales|f__Lactobacillaceae|g__Lactobacillus|s__Lactobacillus_johnsonii	2|1239|91061|186826|33958|1578|33959	0.24352	Hospital	GZ4	Summer	7
k__Bacteria|p__Proteobacteria|c__Alphaproteobacteria|o__Rhodospirillales|f__Rhodospirillaceae|g__Skermanella|s__Skermanella_aerolata	2|1224|28211|204441|41295|204447|393310	0.18199	Hospital	GZ4	Summer	7
k__Bacteria|p__Actinobacteria|c__Actinobacteria|o__Corynebacteriales|f__Corynebacteriaceae|g__Corynebacterium|s__Corynebacterium_pollutisoli	2|201174|1760|85007|1653|1716|1610489	0.17999	Hospital	GZ4	Summer	7
k__Bacteria|p__Actinobacteria|c__Actinobacteria|o__Geodermatophilales|f__Geodermatophilaceae|g__Geodermatophilus|s__Geodermatophilus_obscurus	2|201174|1760|1643682|85030|1860|1861	0.1751	Hospital	GZ4	Summer	7
k__Bacteria|p__Actinobacteria|c__Actinobacteria|o__Corynebacteriales|f__Corynebacteriaceae|g__Corynebacterium|s__Corynebacterium_accolens	2|201174|1760|85007|1653|1716|38284	0.16875	Hospital	GZ4	Summer	7
k__Bacteria|p__Actinobacteria|c__Actinobacteria|o__Micrococcales|f__Intrasporangiaceae|g__Janibacter|s__Janibacter_indicus	2|201174|1760|85006|85021|53457|857417	0.16073	Hospital	GZ4	Summer	7
k__Bacteria|p__Firmicutes|c__Bacilli|o__Lactobacillales|f__Leuconostocaceae|g__Weissella|s__Weissella_confusa	2|1239|91061|186826|81850|46255|1583	0.15672	Hospital	GZ4	Summer	7
k__Bacteria|p__Proteobacteria|c__Alphaproteobacteria|o__Sphingomonadales|f__Sphingomonadaceae|g__Sphingomonas|s__Sphingomonas_sp_1PNM_20	2|1224|28211|204457|41297|13687|1141887	0.14877	Hospital	GZ4	Summer	7
k__Bacteria|p__Proteobacteria|c__Gammaproteobacteria|o__Enterobacterales|f__Enterobacteriaceae|g__Klebsiella|s__Klebsiella_pneumoniae	2|1224|1236|91347|543|570|573	0.1452	Hospital	GZ4	Summer	7
k__Bacteria|p__Actinobacteria|c__Actinobacteria|o__Micrococcales|f__Brevibacteriaceae|g__Brevibacterium|s__Brevibacterium_luteolum	2|201174|1760|85006|85019|1696|199591	0.14459	Hospital	GZ4	Summer	7
k__Bacteria|p__Deinococcus_Thermus|c__Deinococci|o__Deinococcales|f__Deinococcaceae|g__Deinococcus|s__Deinococcus_wulumuqiensis	2|1297|188787|118964|183710|1298|980427	0.14314	Hospital	GZ4	Summer	7
k__Bacteria|p__Firmicutes|c__Bacilli|o__Lactobacillales|f__Enterococcaceae|g__Enterococcus|s__Enterococcus_cecorum	2|1239|91061|186826|81852|1350|44008	0.13449	Hospital	GZ4	Summer	7
k__Bacteria|p__Cyanobacteria|c__Cyanobacteria_unclassified|o__Pleurocapsales|f__Dermocarpellaceae|g__Stanieria|s__Stanieria_cyanosphaera	2|1117||52604|1890498|102115|102116	0.12042	Hospital	GZ4	Summer	7
k__Bacteria|p__Cyanobacteria|c__Cyanobacteria_unclassified|o__Cyanobacteria_unclassified|f__Cyanobacteria_unclassified|g__Cyanobacteria_unclassified|s__Cyanobacteria_bacterium_UBA11371	2|1117|||||2055770	0.11297	Hospital	GZ4	Summer	7
k__Bacteria|p__Proteobacteria|c__Alphaproteobacteria|o__Sphingomonadales|f__Sphingomonadaceae|g__Novosphingobium|s__Novosphingobium_sp_B1	2|1224|28211|204457|41297|165696|1938756	0.09873	Hospital	GZ4	Summer	7
k__Bacteria|p__Proteobacteria|c__Alphaproteobacteria|o__Sphingomonadales|f__Sphingomonadaceae|g__Sphingomonas|s__Sphingomonas_sp_IBVSS2	2|1224|28211|204457|41297|13687|1985172	0.09313	Hospital	GZ4	Summer	7
k__Bacteria|p__Actinobacteria|c__Actinobacteria|o__Micrococcales|f__Micrococcaceae|g__Micrococcus|s__Micrococcus_terreus	2|201174|1760|85006|1268|1269|574650	0.09044	Hospital	GZ4	Summer	7
k__Bacteria|p__Cyanobacteria|c__Cyanobacteria_unclassified|o__Nostocales|f__Tolypothrichaceae|g__Tolypothrix|s__Tolypothrix_sp_NIES_4075	2|1117||1161|119859|111782|2005459	0.08689	Hospital	GZ4	Summer	7
k__Bacteria|p__Proteobacteria|c__Gammaproteobacteria|o__Pseudomonadales|f__Moraxellaceae|g__Acinetobacter|s__Acinetobacter_johnsonii	2|1224|1236|72274|468|469|40214	0.085	Hospital	GZ4	Summer	7
k__Bacteria|p__Firmicutes|c__Bacilli|o__Bacillales|f__Bacillaceae|g__Bacillus|s__Bacillus_megaterium	2|1239|91061|1385|186817|1386|1404	0.08261	Hospital	GZ4	Summer	7
k__Bacteria|p__Firmicutes|c__Bacilli|o__Lactobacillales|f__Aerococcaceae|g__Globicatella|s__Globicatella_sulfidifaciens	2|1239|91061|186826|186827|13075|136093	0.0806	Hospital	GZ4	Summer	7
k__Bacteria|p__Proteobacteria|c__Betaproteobacteria|o__Nitrosomonadales|f__Methylophilaceae|g__Methylophilus|s__Methylophilus_sp	2|1224|28216|32003|32011|16|29541	0.07754	Hospital	GZ4	Summer	7
k__Bacteria|p__Actinobacteria|c__Actinobacteria|o__Propionibacteriales|f__Nocardioidaceae|g__Micropruina|s__Micropruina_glycogenica	2|201174|1760|85009|85015|116071|75385	0.07677	Hospital	GZ4	Summer	7
k__Bacteria|p__Proteobacteria|c__Gammaproteobacteria|o__Pseudomonadales|f__Moraxellaceae|g__Acinetobacter|s__Acinetobacter_bereziniae	2|1224|1236|72274|468|469|106648	0.07634	Hospital	GZ4	Summer	7
k__Bacteria|p__Proteobacteria|c__Gammaproteobacteria|o__Enterobacterales|f__Erwiniaceae|g__Pantoea|s__Pantoea_dispersa	2|1224|1236|91347|1903409|53335|59814	0.06789	Hospital	GZ4	Summer	7
k__Eukaryota|p__Ascomycota|c__Eurotiomycetes|o__Eurotiales|f__Aspergillaceae|g__Aspergillus|s__Aspergillus_flavus	2759|4890|147545|5042|1131492|5052|5059	0.06425	Hospital	GZ4	Summer	7
k__Bacteria|p__Proteobacteria|c__Gammaproteobacteria|o__Pseudomonadales|f__Moraxellaceae|g__Acinetobacter|s__Acinetobacter_pittii	2|1224|1236|72274|468|469|48296	0.06364	Hospital	GZ4	Summer	7
k__Bacteria|p__Firmicutes|c__Bacilli|o__Bacillales|f__Bacillales_unclassified|g__Exiguobacterium|s__Exiguobacterium_aurantiacum	2|1239|91061|1385||33986|33987	0.05097	Hospital	GZ4	Summer	7
k__Bacteria|p__Bacteroidetes|c__Bacteroidia|o__Bacteroidales|f__Prevotellaceae|g__Prevotella|s__Prevotella_timonensis	2|976|200643|171549|171552|838|386414	0.04517	Hospital	GZ4	Summer	7
k__Bacteria|p__Proteobacteria|c__Betaproteobacteria|o__Neisseriales|f__Neisseriaceae|g__Neisseria|s__Neisseria_sicca	2|1224|28216|206351|481|482|490	0.04366	Hospital	GZ4	Summer	7
k__Bacteria|p__Cyanobacteria|c__Cyanobacteria_unclassified|o__Nostocales|f__Scytonemataceae|g__Scytonema|s__Scytonema_sp_NIES_4073	2|1117||1161|1182|1203|2005464	0.03771	Hospital	GZ4	Summer	7
k__Bacteria|p__Firmicutes|c__Bacilli|o__Bacillales|f__Staphylococcaceae|g__Staphylococcus|s__Staphylococcus_capitis	2|1239|91061|1385|90964|1279|29388	0.03676	Hospital	GZ4	Summer	7
k__Bacteria|p__Actinobacteria|c__Actinobacteria|o__Micrococcales|f__Dermabacteraceae|g__Brachybacterium|s__Brachybacterium_nesterenkovii	2|201174|1760|85006|85020|43668|47847	0.03346	Hospital	GZ4	Summer	7
k__Bacteria|p__Proteobacteria|c__Alphaproteobacteria|o__Rhodobacterales|f__Rhodobacteraceae|g__Paracoccus|s__Paracoccus_sanguinis	2|1224|28211|204455|31989|265|1545044	0.02613	Hospital	GZ4	Summer	7
k__Bacteria|p__Proteobacteria|c__Deltaproteobacteria|o__Myxococcales|f__Archangiaceae|g__Stigmatella|s__Stigmatella_aurantiaca	2|1224|28221|29|39|40|41	0.02402	Hospital	GZ4	Summer	7
k__Bacteria	2	99.0376	Hospital	GZ5	Summer	1
k__Eukaryota	2759	0.96239	Hospital	GZ5	Summer	1
k__Bacteria|p__Actinobacteria	2|201174	65.3153	Hospital	GZ5	Summer	2
k__Bacteria|p__Proteobacteria	2|1224	20.3422	Hospital	GZ5	Summer	2
k__Bacteria|p__Firmicutes	2|1239	7.29708	Hospital	GZ5	Summer	2
k__Bacteria|p__Cyanobacteria	2|1117	4.50295	Hospital	GZ5	Summer	2
k__Bacteria|p__Bacteroidetes	2|976	1.58008	Hospital	GZ5	Summer	2
k__Eukaryota|p__Ascomycota	2759|4890	0.96239	Hospital	GZ5	Summer	2
k__Bacteria|p__Actinobacteria|c__Actinobacteria	2|201174|1760	65.3153	Hospital	GZ5	Summer	3
k__Bacteria|p__Proteobacteria|c__Gammaproteobacteria	2|1224|1236	13.9667	Hospital	GZ5	Summer	3
k__Bacteria|p__Firmicutes|c__Bacilli	2|1239|91061	6.80434	Hospital	GZ5	Summer	3
k__Bacteria|p__Proteobacteria|c__Alphaproteobacteria	2|1224|28211	5.47355	Hospital	GZ5	Summer	3
k__Bacteria|p__Cyanobacteria|c__Cyanobacteria_unclassified	2|1117|	4.50295	Hospital	GZ5	Summer	2
k__Bacteria|p__Bacteroidetes|c__Bacteroidia	2|976|200643	1.39981	Hospital	GZ5	Summer	3
k__Eukaryota|p__Ascomycota|c__Eurotiomycetes	2759|4890|147545	0.96239	Hospital	GZ5	Summer	3
k__Bacteria|p__Proteobacteria|c__Betaproteobacteria	2|1224|28216	0.90192	Hospital	GZ5	Summer	3
k__Bacteria|p__Firmicutes|c__Tissierellia	2|1239|1737404	0.49274	Hospital	GZ5	Summer	3
k__Bacteria|p__Bacteroidetes|c__Flavobacteriia	2|976|117743	0.18027	Hospital	GZ5	Summer	3
k__Bacteria|p__Actinobacteria|c__Actinobacteria|o__Propionibacteriales	2|201174|1760|85009	38.9408	Hospital	GZ5	Summer	4
k__Bacteria|p__Actinobacteria|c__Actinobacteria|o__Corynebacteriales	2|201174|1760|85007	19.003	Hospital	GZ5	Summer	4
k__Bacteria|p__Proteobacteria|c__Gammaproteobacteria|o__Pseudomonadales	2|1224|1236|72274	11.623	Hospital	GZ5	Summer	4
k__Bacteria|p__Actinobacteria|c__Actinobacteria|o__Micrococcales	2|201174|1760|85006	7.34487	Hospital	GZ5	Summer	4
k__Bacteria|p__Firmicutes|c__Bacilli|o__Bacillales	2|1239|91061|1385	6.3138	Hospital	GZ5	Summer	4
k__Bacteria|p__Proteobacteria|c__Alphaproteobacteria|o__Rhodospirillales	2|1224|28211|204441	3.22135	Hospital	GZ5	Summer	4
k__Bacteria|p__Cyanobacteria|c__Cyanobacteria_unclassified|o__Chroococcidiopsidales	2|1117||1890505	2.63261	Hospital	GZ5	Summer	4
k__Bacteria|p__Proteobacteria|c__Gammaproteobacteria|o__Enterobacterales	2|1224|1236|91347	2.34377	Hospital	GZ5	Summer	4
k__Bacteria|p__Proteobacteria|c__Alphaproteobacteria|o__Rhodobacterales	2|1224|28211|204455	2.19259	Hospital	GZ5	Summer	4
k__Bacteria|p__Cyanobacteria|c__Cyanobacteria_unclassified|o__Chroococcales	2|1117||1118	1.60651	Hospital	GZ5	Summer	4
k__Bacteria|p__Bacteroidetes|c__Bacteroidia|o__Bacteroidales	2|976|200643|171549	1.39981	Hospital	GZ5	Summer	4
k__Eukaryota|p__Ascomycota|c__Eurotiomycetes|o__Eurotiales	2759|4890|147545|5042	0.96239	Hospital	GZ5	Summer	4
k__Bacteria|p__Proteobacteria|c__Betaproteobacteria|o__Burkholderiales	2|1224|28216|80840	0.90192	Hospital	GZ5	Summer	4
k__Bacteria|p__Firmicutes|c__Tissierellia|o__Tissierellales	2|1239|1737404|1737405	0.49274	Hospital	GZ5	Summer	4
k__Bacteria|p__Firmicutes|c__Bacilli|o__Lactobacillales	2|1239|91061|186826	0.49054	Hospital	GZ5	Summer	4
k__Bacteria|p__Cyanobacteria|c__Cyanobacteria_unclassified|o__Nostocales	2|1117||1161	0.26383	Hospital	GZ5	Summer	4
k__Bacteria|p__Bacteroidetes|c__Flavobacteriia|o__Flavobacteriales	2|976|117743|200644	0.18027	Hospital	GZ5	Summer	4
k__Bacteria|p__Proteobacteria|c__Alphaproteobacteria|o__Sphingomonadales	2|1224|28211|204457	0.03149	Hospital	GZ5	Summer	4
k__Bacteria|p__Proteobacteria|c__Alphaproteobacteria|o__Rhizobiales	2|1224|28211|356	0.02812	Hospital	GZ5	Summer	4
k__Bacteria|p__Actinobacteria|c__Actinobacteria|o__Geodermatophilales	2|201174|1760|1643682	0.02667	Hospital	GZ5	Summer	4
k__Bacteria|p__Actinobacteria|c__Actinobacteria|o__Propionibacteriales|f__Propionibacteriaceae	2|201174|1760|85009|31957	38.9408	Hospital	GZ5	Summer	5
k__Bacteria|p__Actinobacteria|c__Actinobacteria|o__Corynebacteriales|f__Corynebacteriaceae	2|201174|1760|85007|1653	18.3151	Hospital	GZ5	Summer	5
k__Bacteria|p__Proteobacteria|c__Gammaproteobacteria|o__Pseudomonadales|f__Moraxellaceae	2|1224|1236|72274|468	11.5076	Hospital	GZ5	Summer	5
k__Bacteria|p__Actinobacteria|c__Actinobacteria|o__Micrococcales|f__Micrococcaceae	2|201174|1760|85006|1268	7.23988	Hospital	GZ5	Summer	5
k__Bacteria|p__Firmicutes|c__Bacilli|o__Bacillales|f__Staphylococcaceae	2|1239|91061|1385|90964	6.08798	Hospital	GZ5	Summer	5
k__Bacteria|p__Proteobacteria|c__Alphaproteobacteria|o__Rhodospirillales|f__Rhodospirillales_unclassified	2|1224|28211|204441|	3.22135	Hospital	GZ5	Summer	4
k__Bacteria|p__Cyanobacteria|c__Cyanobacteria_unclassified|o__Chroococcidiopsidales|f__Chroococcidiopsidaceae	2|1117||1890505|1890528	2.63261	Hospital	GZ5	Summer	5
k__Bacteria|p__Proteobacteria|c__Gammaproteobacteria|o__Enterobacterales|f__Enterobacteriaceae	2|1224|1236|91347|543	2.34377	Hospital	GZ5	Summer	5
k__Bacteria|p__Proteobacteria|c__Alphaproteobacteria|o__Rhodobacterales|f__Rhodobacteraceae	2|1224|28211|204455|31989	2.19259	Hospital	GZ5	Summer	5
k__Bacteria|p__Cyanobacteria|c__Cyanobacteria_unclassified|o__Chroococcales|f__Chroococcaceae	2|1117||1118|1890464	1.60651	Hospital	GZ5	Summer	5
k__Bacteria|p__Bacteroidetes|c__Bacteroidia|o__Bacteroidales|f__Prevotellaceae	2|976|200643|171549|171552	1.39981	Hospital	GZ5	Summer	5
k__Eukaryota|p__Ascomycota|c__Eurotiomycetes|o__Eurotiales|f__Aspergillaceae	2759|4890|147545|5042|1131492	0.96239	Hospital	GZ5	Summer	5
k__Bacteria|p__Proteobacteria|c__Betaproteobacteria|o__Burkholderiales|f__Comamonadaceae	2|1224|28216|80840|80864	0.75693	Hospital	GZ5	Summer	5
k__Bacteria|p__Firmicutes|c__Tissierellia|o__Tissierellales|f__Peptoniphilaceae	2|1239|1737404|1737405|1570339	0.49274	Hospital	GZ5	Summer	5
k__Bacteria|p__Firmicutes|c__Bacilli|o__Lactobacillales|f__Lactobacillaceae	2|1239|91061|186826|33958	0.49054	Hospital	GZ5	Summer	5
k__Bacteria|p__Actinobacteria|c__Actinobacteria|o__Corynebacteriales|f__Dietziaceae	2|201174|1760|85007|85029	0.47575	Hospital	GZ5	Summer	5
k__Bacteria|p__Cyanobacteria|c__Cyanobacteria_unclassified|o__Nostocales|f__Scytonemataceae	2|1117||1161|1182	0.26383	Hospital	GZ5	Summer	5
k__Bacteria|p__Firmicutes|c__Bacilli|o__Bacillales|f__Bacillales_unclassified	2|1239|91061|1385|	0.22582	Hospital	GZ5	Summer	4
k__Bacteria|p__Actinobacteria|c__Actinobacteria|o__Corynebacteriales|f__Mycobacteriaceae	2|201174|1760|85007|1762	0.21209	Hospital	GZ5	Summer	5
k__Bacteria|p__Bacteroidetes|c__Flavobacteriia|o__Flavobacteriales|f__Flavobacteriaceae	2|976|117743|200644|49546	0.18027	Hospital	GZ5	Summer	5
k__Bacteria|p__Proteobacteria|c__Betaproteobacteria|o__Burkholderiales|f__Burkholderiaceae	2|1224|28216|80840|119060	0.14498	Hospital	GZ5	Summer	5
k__Bacteria|p__Proteobacteria|c__Gammaproteobacteria|o__Pseudomonadales|f__Pseudomonadaceae	2|1224|1236|72274|135621	0.11533	Hospital	GZ5	Summer	5
k__Bacteria|p__Actinobacteria|c__Actinobacteria|o__Micrococcales|f__Microbacteriaceae	2|201174|1760|85006|85023	0.0675	Hospital	GZ5	Summer	5
k__Bacteria|p__Actinobacteria|c__Actinobacteria|o__Micrococcales|f__Intrasporangiaceae	2|201174|1760|85006|85021	0.0375	Hospital	GZ5	Summer	5
k__Bacteria|p__Proteobacteria|c__Alphaproteobacteria|o__Sphingomonadales|f__Sphingomonadaceae	2|1224|28211|204457|41297	0.03149	Hospital	GZ5	Summer	5
k__Bacteria|p__Proteobacteria|c__Alphaproteobacteria|o__Rhizobiales|f__Methylobacteriaceae	2|1224|28211|356|119045	0.02812	Hospital	GZ5	Summer	5
k__Bacteria|p__Actinobacteria|c__Actinobacteria|o__Geodermatophilales|f__Geodermatophilaceae	2|201174|1760|1643682|85030	0.02667	Hospital	GZ5	Summer	5
k__Bacteria|p__Actinobacteria|c__Actinobacteria|o__Propionibacteriales|f__Propionibacteriaceae|g__Cutibacterium	2|201174|1760|85009|31957|1912216	38.9408	Hospital	GZ5	Summer	6
k__Bacteria|p__Actinobacteria|c__Actinobacteria|o__Corynebacteriales|f__Corynebacteriaceae|g__Corynebacterium	2|201174|1760|85007|1653|1716	18.3151	Hospital	GZ5	Summer	6
k__Bacteria|p__Proteobacteria|c__Gammaproteobacteria|o__Pseudomonadales|f__Moraxellaceae|g__Acinetobacter	2|1224|1236|72274|468|469	7.43839	Hospital	GZ5	Summer	6
k__Bacteria|p__Firmicutes|c__Bacilli|o__Bacillales|f__Staphylococcaceae|g__Staphylococcus	2|1239|91061|1385|90964|1279	6.08798	Hospital	GZ5	Summer	6
k__Bacteria|p__Actinobacteria|c__Actinobacteria|o__Micrococcales|f__Micrococcaceae|g__Kocuria	2|201174|1760|85006|1268|57493	5.19051	Hospital	GZ5	Summer	6
k__Bacteria|p__Proteobacteria|c__Gammaproteobacteria|o__Pseudomonadales|f__Moraxellaceae|g__Moraxella	2|1224|1236|72274|468|475	4.06924	Hospital	GZ5	Summer	6
k__Bacteria|p__Proteobacteria|c__Alphaproteobacteria|o__Rhodospirillales|f__Rhodospirillales_unclassified|g__Enhydrobacter	2|1224|28211|204441||212791	3.22135	Hospital	GZ5	Summer	6
k__Bacteria|p__Cyanobacteria|c__Cyanobacteria_unclassified|o__Chroococcidiopsidales|f__Chroococcidiopsidaceae|g__Chroococcidiopsis	2|1117||1890505|1890528|54298	2.63261	Hospital	GZ5	Summer	6
k__Bacteria|p__Proteobacteria|c__Gammaproteobacteria|o__Enterobacterales|f__Enterobacteriaceae|g__Escherichia	2|1224|1236|91347|543|561	2.34377	Hospital	GZ5	Summer	6
k__Bacteria|p__Proteobacteria|c__Alphaproteobacteria|o__Rhodobacterales|f__Rhodobacteraceae|g__Paracoccus	2|1224|28211|204455|31989|265	2.19259	Hospital	GZ5	Summer	6
k__Bacteria|p__Actinobacteria|c__Actinobacteria|o__Micrococcales|f__Micrococcaceae|g__Micrococcus	2|201174|1760|85006|1268|1269	2.04937	Hospital	GZ5	Summer	6
k__Bacteria|p__Cyanobacteria|c__Cyanobacteria_unclassified|o__Chroococcales|f__Chroococcaceae|g__Cyanosarcina	2|1117||1118|1890464|431394	1.60651	Hospital	GZ5	Summer	6
k__Bacteria|p__Bacteroidetes|c__Bacteroidia|o__Bacteroidales|f__Prevotellaceae|g__Prevotella	2|976|200643|171549|171552|838	1.39981	Hospital	GZ5	Summer	6
k__Eukaryota|p__Ascomycota|c__Eurotiomycetes|o__Eurotiales|f__Aspergillaceae|g__Aspergillus	2759|4890|147545|5042|1131492|5052	0.96239	Hospital	GZ5	Summer	6
k__Bacteria|p__Proteobacteria|c__Betaproteobacteria|o__Burkholderiales|f__Comamonadaceae|g__Serpentinomonas	2|1224|28216|80840|80864|2490452	0.75693	Hospital	GZ5	Summer	6
k__Bacteria|p__Firmicutes|c__Bacilli|o__Lactobacillales|f__Lactobacillaceae|g__Lactobacillus	2|1239|91061|186826|33958|1578	0.49054	Hospital	GZ5	Summer	6
k__Bacteria|p__Actinobacteria|c__Actinobacteria|o__Corynebacteriales|f__Dietziaceae|g__Dietzia	2|201174|1760|85007|85029|37914	0.47575	Hospital	GZ5	Summer	6
k__Bacteria|p__Firmicutes|c__Tissierellia|o__Tissierellales|f__Peptoniphilaceae|g__Anaerococcus	2|1239|1737404|1737405|1570339|165779	0.3795	Hospital	GZ5	Summer	6
k__Bacteria|p__Cyanobacteria|c__Cyanobacteria_unclassified|o__Nostocales|f__Scytonemataceae|g__Scytonema	2|1117||1161|1182|1203	0.26383	Hospital	GZ5	Summer	6
k__Bacteria|p__Firmicutes|c__Bacilli|o__Bacillales|f__Bacillales_unclassified|g__Exiguobacterium	2|1239|91061|1385||33986	0.22582	Hospital	GZ5	Summer	6
k__Bacteria|p__Actinobacteria|c__Actinobacteria|o__Corynebacteriales|f__Mycobacteriaceae|g__Mycobacterium	2|201174|1760|85007|1762|1763	0.21209	Hospital	GZ5	Summer	6
k__Bacteria|p__Bacteroidetes|c__Flavobacteriia|o__Flavobacteriales|f__Flavobacteriaceae|g__Cloacibacterium	2|976|117743|200644|49546|501783	0.18027	Hospital	GZ5	Summer	6
k__Bacteria|p__Proteobacteria|c__Betaproteobacteria|o__Burkholderiales|f__Burkholderiaceae|g__Limnobacter	2|1224|28216|80840|119060|131079	0.14498	Hospital	GZ5	Summer	6
k__Bacteria|p__Proteobacteria|c__Gammaproteobacteria|o__Pseudomonadales|f__Pseudomonadaceae|g__Pseudomonas	2|1224|1236|72274|135621|286	0.11533	Hospital	GZ5	Summer	6
k__Bacteria|p__Firmicutes|c__Tissierellia|o__Tissierellales|f__Peptoniphilaceae|g__Finegoldia	2|1239|1737404|1737405|1570339|150022	0.11324	Hospital	GZ5	Summer	6
k__Bacteria|p__Actinobacteria|c__Actinobacteria|o__Micrococcales|f__Microbacteriaceae|g__Microcella	2|201174|1760|85006|85023|337004	0.04148	Hospital	GZ5	Summer	6
k__Bacteria|p__Actinobacteria|c__Actinobacteria|o__Micrococcales|f__Intrasporangiaceae|g__Janibacter	2|201174|1760|85006|85021|53457	0.0375	Hospital	GZ5	Summer	6
k__Bacteria|p__Proteobacteria|c__Alphaproteobacteria|o__Sphingomonadales|f__Sphingomonadaceae|g__Sphingomonas	2|1224|28211|204457|41297|13687	0.03149	Hospital	GZ5	Summer	6
k__Bacteria|p__Proteobacteria|c__Alphaproteobacteria|o__Rhizobiales|f__Methylobacteriaceae|g__Methylobacterium	2|1224|28211|356|119045|407	0.02812	Hospital	GZ5	Summer	6
k__Bacteria|p__Actinobacteria|c__Actinobacteria|o__Geodermatophilales|f__Geodermatophilaceae|g__Geodermatophilus	2|201174|1760|1643682|85030|1860	0.02667	Hospital	GZ5	Summer	6
k__Bacteria|p__Actinobacteria|c__Actinobacteria|o__Micrococcales|f__Microbacteriaceae|g__Microbacterium	2|201174|1760|85006|85023|33882	0.02601	Hospital	GZ5	Summer	6
k__Bacteria|p__Actinobacteria|c__Actinobacteria|o__Propionibacteriales|f__Propionibacteriaceae|g__Cutibacterium|s__Cutibacterium_acnes	2|201174|1760|85009|31957|1912216|1747	38.9408	Hospital	GZ5	Summer	7
k__Bacteria|p__Actinobacteria|c__Actinobacteria|o__Corynebacteriales|f__Corynebacteriaceae|g__Corynebacterium|s__Corynebacterium_pseudogenitalium	2|201174|1760|85007|1653|1716|38303	12.2696	Hospital	GZ5	Summer	7
k__Bacteria|p__Proteobacteria|c__Gammaproteobacteria|o__Pseudomonadales|f__Moraxellaceae|g__Acinetobacter|s__Acinetobacter_junii	2|1224|1236|72274|468|469|40215	6.43918	Hospital	GZ5	Summer	7
k__Bacteria|p__Proteobacteria|c__Gammaproteobacteria|o__Pseudomonadales|f__Moraxellaceae|g__Moraxella|s__Moraxella_osloensis	2|1224|1236|72274|468|475|34062	4.06924	Hospital	GZ5	Summer	7
k__Bacteria|p__Actinobacteria|c__Actinobacteria|o__Micrococcales|f__Micrococcaceae|g__Kocuria|s__Kocuria_polaris	2|201174|1760|85006|1268|57493|136273	3.26456	Hospital	GZ5	Summer	7
k__Bacteria|p__Proteobacteria|c__Alphaproteobacteria|o__Rhodospirillales|f__Rhodospirillales_unclassified|g__Enhydrobacter|s__Enhydrobacter_aerosaccus	2|1224|28211|204441||212791|225324	3.22135	Hospital	GZ5	Summer	7
k__Bacteria|p__Actinobacteria|c__Actinobacteria|o__Corynebacteriales|f__Corynebacteriaceae|g__Corynebacterium|s__Corynebacterium_hadale	2|201174|1760|85007|1653|1716|2026255	2.70563	Hospital	GZ5	Summer	7
k__Bacteria|p__Firmicutes|c__Bacilli|o__Bacillales|f__Staphylococcaceae|g__Staphylococcus|s__Staphylococcus_epidermidis	2|1239|91061|1385|90964|1279|1282	2.6604	Hospital	GZ5	Summer	7
k__Bacteria|p__Cyanobacteria|c__Cyanobacteria_unclassified|o__Chroococcidiopsidales|f__Chroococcidiopsidaceae|g__Chroococcidiopsis|s__Chroococcidiopsis_thermalis	2|1117||1890505|1890528|54298|54299	2.53472	Hospital	GZ5	Summer	7
k__Bacteria|p__Proteobacteria|c__Gammaproteobacteria|o__Enterobacterales|f__Enterobacteriaceae|g__Escherichia|s__Escherichia_coli	2|1224|1236|91347|543|561|562	2.34377	Hospital	GZ5	Summer	7
k__Bacteria|p__Actinobacteria|c__Actinobacteria|o__Micrococcales|f__Micrococcaceae|g__Micrococcus|s__Micrococcus_luteus	2|201174|1760|85006|1268|1269|1270	2.04937	Hospital	GZ5	Summer	7
k__Bacteria|p__Cyanobacteria|c__Cyanobacteria_unclassified|o__Chroococcales|f__Chroococcaceae|g__Cyanosarcina|s__Cyanosarcina_burmensis	2|1117||1118|1890464|431394|2107696	1.60651	Hospital	GZ5	Summer	7
k__Bacteria|p__Firmicutes|c__Bacilli|o__Bacillales|f__Staphylococcaceae|g__Staphylococcus|s__Staphylococcus_cohnii	2|1239|91061|1385|90964|1279|29382	1.50228	Hospital	GZ5	Summer	7
k__Bacteria|p__Proteobacteria|c__Alphaproteobacteria|o__Rhodobacterales|f__Rhodobacteraceae|g__Paracoccus|s__Paracoccus_sp_WN007	2|1224|28211|204455|31989|265|2032623	1.44403	Hospital	GZ5	Summer	7
k__Bacteria|p__Bacteroidetes|c__Bacteroidia|o__Bacteroidales|f__Prevotellaceae|g__Prevotella|s__Prevotella_intermedia	2|976|200643|171549|171552|838|28131	1.39981	Hospital	GZ5	Summer	7
k__Bacteria|p__Actinobacteria|c__Actinobacteria|o__Corynebacteriales|f__Corynebacteriaceae|g__Corynebacterium|s__Corynebacterium_accolens	2|201174|1760|85007|1653|1716|38284	1.09254	Hospital	GZ5	Summer	7
k__Bacteria|p__Actinobacteria|c__Actinobacteria|o__Corynebacteriales|f__Corynebacteriaceae|g__Corynebacterium|s__Corynebacterium_stationis	2|201174|1760|85007|1653|1716|1705	1.06519	Hospital	GZ5	Summer	7
k__Bacteria|p__Proteobacteria|c__Gammaproteobacteria|o__Pseudomonadales|f__Moraxellaceae|g__Acinetobacter|s__Acinetobacter_indicus	2|1224|1236|72274|468|469|756892	0.99921	Hospital	GZ5	Summer	7
k__Bacteria|p__Firmicutes|c__Bacilli|o__Bacillales|f__Staphylococcaceae|g__Staphylococcus|s__Staphylococcus_kloosii	2|1239|91061|1385|90964|1279|29384	0.79309	Hospital	GZ5	Summer	7
k__Bacteria|p__Proteobacteria|c__Betaproteobacteria|o__Burkholderiales|f__Comamonadaceae|g__Serpentinomonas|s__Serpentinomonas_mccroryi	2|1224|28216|80840|80864|2490452|1458426	0.75693	Hospital	GZ5	Summer	7
k__Bacteria|p__Actinobacteria|c__Actinobacteria|o__Micrococcales|f__Micrococcaceae|g__Kocuria|s__Kocuria_rosea	2|201174|1760|85006|1268|57493|1275	0.74871	Hospital	GZ5	Summer	7
k__Bacteria|p__Proteobacteria|c__Alphaproteobacteria|o__Rhodobacterales|f__Rhodobacteraceae|g__Paracoccus|s__Paracoccus_sediminis	2|1224|28211|204455|31989|265|1214787	0.74855	Hospital	GZ5	Summer	7
k__Bacteria|p__Firmicutes|c__Bacilli|o__Bacillales|f__Staphylococcaceae|g__Staphylococcus|s__Staphylococcus_hominis	2|1239|91061|1385|90964|1279|1290	0.61764	Hospital	GZ5	Summer	7
k__Bacteria|p__Actinobacteria|c__Actinobacteria|o__Corynebacteriales|f__Corynebacteriaceae|g__Corynebacterium|s__Corynebacterium_xerosis	2|201174|1760|85007|1653|1716|1725	0.60918	Hospital	GZ5	Summer	7
k__Bacteria|p__Actinobacteria|c__Actinobacteria|o__Micrococcales|f__Micrococcaceae|g__Kocuria|s__Kocuria_palustris	2|201174|1760|85006|1268|57493|71999	0.60557	Hospital	GZ5	Summer	7
k__Bacteria|p__Actinobacteria|c__Actinobacteria|o__Corynebacteriales|f__Corynebacteriaceae|g__Corynebacterium|s__Corynebacterium_tuberculostearicum	2|201174|1760|85007|1653|1716|38304	0.57297	Hospital	GZ5	Summer	7
k__Bacteria|p__Actinobacteria|c__Actinobacteria|o__Micrococcales|f__Micrococcaceae|g__Kocuria|s__Kocuria_indica	2|201174|1760|85006|1268|57493|1049583	0.57166	Hospital	GZ5	Summer	7
k__Bacteria|p__Firmicutes|c__Bacilli|o__Bacillales|f__Staphylococcaceae|g__Staphylococcus|s__Staphylococcus_capitis	2|1239|91061|1385|90964|1279|29388	0.51458	Hospital	GZ5	Summer	7
k__Eukaryota|p__Ascomycota|c__Eurotiomycetes|o__Eurotiales|f__Aspergillaceae|g__Aspergillus|s__Aspergillus_flavus	2759|4890|147545|5042|1131492|5052|5059	0.51348	Hospital	GZ5	Summer	7
k__Bacteria|p__Firmicutes|c__Bacilli|o__Lactobacillales|f__Lactobacillaceae|g__Lactobacillus|s__Lactobacillus_johnsonii	2|1239|91061|186826|33958|1578|33959	0.49054	Hospital	GZ5	Summer	7
k__Bacteria|p__Actinobacteria|c__Actinobacteria|o__Corynebacteriales|f__Dietziaceae|g__Dietzia|s__Dietzia_alimentaria	2|201174|1760|85007|85029|37914|665550	0.47575	Hospital	GZ5	Summer	7
k__Bacteria|p__Firmicutes|c__Tissierellia|o__Tissierellales|f__Peptoniphilaceae|g__Anaerococcus|s__Anaerococcus_octavius	2|1239|1737404|1737405|1570339|165779|54007	0.3795	Hospital	GZ5	Summer	7
k__Eukaryota|p__Ascomycota|c__Eurotiomycetes|o__Eurotiales|f__Aspergillaceae|g__Aspergillus|s__Aspergillus_sydowii	2759|4890|147545|5042|1131492|5052|75750	0.30433	Hospital	GZ5	Summer	7
k__Bacteria|p__Cyanobacteria|c__Cyanobacteria_unclassified|o__Nostocales|f__Scytonemataceae|g__Scytonema|s__Scytonema_tolypothrichoides	2|1117||1161|1182|1203|1233230	0.26383	Hospital	GZ5	Summer	7
k__Bacteria|p__Firmicutes|c__Bacilli|o__Bacillales|f__Bacillales_unclassified|g__Exiguobacterium|s__Exiguobacterium_sp_AB2	2|1239|91061|1385||33986|1484479	0.22582	Hospital	GZ5	Summer	7
k__Bacteria|p__Actinobacteria|c__Actinobacteria|o__Corynebacteriales|f__Mycobacteriaceae|g__Mycobacterium|s__Mycobacterium_gordonae	2|201174|1760|85007|1762|1763|1778	0.21209	Hospital	GZ5	Summer	7
k__Bacteria|p__Bacteroidetes|c__Flavobacteriia|o__Flavobacteriales|f__Flavobacteriaceae|g__Cloacibacterium|s__Cloacibacterium_normanense	2|976|117743|200644|49546|501783|237258	0.18027	Hospital	GZ5	Summer	7
k__Bacteria|p__Proteobacteria|c__Betaproteobacteria|o__Burkholderiales|f__Burkholderiaceae|g__Limnobacter|s__Limnobacter_sp_CACIAM_66H1	2|1224|28216|80840|119060|131079|1813033	0.14498	Hospital	GZ5	Summer	7
k__Eukaryota|p__Ascomycota|c__Eurotiomycetes|o__Eurotiales|f__Aspergillaceae|g__Aspergillus|s__Aspergillus_oryzae	2759|4890|147545|5042|1131492|5052|5062	0.14458	Hospital	GZ5	Summer	7
k__Bacteria|p__Proteobacteria|c__Gammaproteobacteria|o__Pseudomonadales|f__Pseudomonadaceae|g__Pseudomonas|s__Pseudomonas_yamanorum	2|1224|1236|72274|135621|286|515393	0.11533	Hospital	GZ5	Summer	7
k__Bacteria|p__Firmicutes|c__Tissierellia|o__Tissierellales|f__Peptoniphilaceae|g__Finegoldia|s__Finegoldia_magna	2|1239|1737404|1737405|1570339|150022|1260	0.11324	Hospital	GZ5	Summer	7
k__Bacteria|p__Cyanobacteria|c__Cyanobacteria_unclassified|o__Chroococcidiopsidales|f__Chroococcidiopsidaceae|g__Chroococcidiopsis|s__Chroococcidiopsis_cubana	2|1117||1890505|1890528|54298|171392	0.09789	Hospital	GZ5	Summer	7
k__Bacteria|p__Actinobacteria|c__Actinobacteria|o__Micrococcales|f__Microbacteriaceae|g__Microcella|s__Microcella_alkaliphila	2|201174|1760|85006|85023|337004|279828	0.04148	Hospital	GZ5	Summer	7
k__Bacteria|p__Actinobacteria|c__Actinobacteria|o__Micrococcales|f__Intrasporangiaceae|g__Janibacter|s__Janibacter_melonis	2|201174|1760|85006|85021|53457|262209	0.0375	Hospital	GZ5	Summer	7
k__Bacteria|p__Proteobacteria|c__Alphaproteobacteria|o__Sphingomonadales|f__Sphingomonadaceae|g__Sphingomonas|s__Sphingomonas_sp_1PNM_20	2|1224|28211|204457|41297|13687|1141887	0.03149	Hospital	GZ5	Summer	7
k__Bacteria|p__Proteobacteria|c__Alphaproteobacteria|o__Rhizobiales|f__Methylobacteriaceae|g__Methylobacterium|s__Methylobacterium_radiotolerans	2|1224|28211|356|119045|407|31998	0.02812	Hospital	GZ5	Summer	7
k__Bacteria|p__Actinobacteria|c__Actinobacteria|o__Geodermatophilales|f__Geodermatophilaceae|g__Geodermatophilus|s__Geodermatophilus_obscurus	2|201174|1760|1643682|85030|1860|1861	0.02667	Hospital	GZ5	Summer	7
k__Bacteria|p__Actinobacteria|c__Actinobacteria|o__Micrococcales|f__Microbacteriaceae|g__Microbacterium|s__Microbacterium_chocolatum	2|201174|1760|85006|85023|33882|84292	0.02601	Hospital	GZ5	Summer	7
k__Bacteria	2	99.4148	Hospital	GZ6	Summer	1
k__Eukaryota	2759	0.39829	Hospital	GZ6	Summer	1
k__Archaea	2157	0.18689	Hospital	GZ6	Summer	1
k__Bacteria|p__Actinobacteria	2|201174	35.9667	Hospital	GZ6	Summer	2
k__Bacteria|p__Firmicutes	2|1239	26.164	Hospital	GZ6	Summer	2
k__Bacteria|p__Proteobacteria	2|1224	24.8822	Hospital	GZ6	Summer	2
k__Bacteria|p__Cyanobacteria	2|1117	5.82319	Hospital	GZ6	Summer	2
k__Bacteria|p__Bacteroidetes	2|976	5.63571	Hospital	GZ6	Summer	2
k__Bacteria|p__Deinococcus_Thermus	2|1297	0.8927	Hospital	GZ6	Summer	2
k__Eukaryota|p__Ascomycota	2759|4890	0.33436	Hospital	GZ6	Summer	2
k__Archaea|p__Euryarchaeota	2157|28890	0.18689	Hospital	GZ6	Summer	2
k__Eukaryota|p__Basidiomycota	2759|5204	0.06393	Hospital	GZ6	Summer	2
k__Bacteria|p__Chlamydiae	2|204428	0.05031	Hospital	GZ6	Summer	2
k__Bacteria|p__Actinobacteria|c__Actinobacteria	2|201174|1760	35.9208	Hospital	GZ6	Summer	3
k__Bacteria|p__Firmicutes|c__Bacilli	2|1239|91061	25.4089	Hospital	GZ6	Summer	3
k__Bacteria|p__Proteobacteria|c__Gammaproteobacteria	2|1224|1236	12.3915	Hospital	GZ6	Summer	3
k__Bacteria|p__Proteobacteria|c__Alphaproteobacteria	2|1224|28211	6.54487	Hospital	GZ6	Summer	3
k__Bacteria|p__Cyanobacteria|c__Cyanobacteria_unclassified	2|1117|	5.82319	Hospital	GZ6	Summer	2
k__Bacteria|p__Proteobacteria|c__Betaproteobacteria	2|1224|28216	5.57967	Hospital	GZ6	Summer	3
k__Bacteria|p__Bacteroidetes|c__Flavobacteriia	2|976|117743	4.99404	Hospital	GZ6	Summer	3
k__Bacteria|p__Bacteroidetes|c__Bacteroidia	2|976|200643	0.5726	Hospital	GZ6	Summer	3
k__Bacteria|p__Firmicutes|c__Tissierellia	2|1239|1737404	0.45055	Hospital	GZ6	Summer	3
k__Eukaryota|p__Ascomycota|c__Eurotiomycetes	2759|4890|147545	0.33436	Hospital	GZ6	Summer	3
k__Bacteria|p__Firmicutes|c__Erysipelotrichia	2|1239|526524	0.24624	Hospital	GZ6	Summer	3
k__Bacteria|p__Proteobacteria|c__Deltaproteobacteria	2|1224|28221	0.20325	Hospital	GZ6	Summer	3
k__Archaea|p__Euryarchaeota|c__Methanobacteria	2157|28890|183925	0.18689	Hospital	GZ6	Summer	3
k__Bacteria|p__Proteobacteria|c__Epsilonproteobacteria	2|1224|29547	0.16289	Hospital	GZ6	Summer	3
k__Bacteria|p__Bacteroidetes|c__Cytophagia	2|976|768503	0.06908	Hospital	GZ6	Summer	3
k__Eukaryota|p__Basidiomycota|c__Malasseziomycetes	2759|5204|1538075	0.06393	Hospital	GZ6	Summer	3
k__Bacteria|p__Firmicutes|c__Negativicutes	2|1239|909932	0.05837	Hospital	GZ6	Summer	3
k__Bacteria|p__Chlamydiae|c__Chlamydiia	2|204428|204429	0.05031	Hospital	GZ6	Summer	3
k__Bacteria|p__Actinobacteria|c__Coriobacteriia	2|201174|84998	0.04589	Hospital	GZ6	Summer	3
k__Bacteria|p__Actinobacteria|c__Actinobacteria|o__Propionibacteriales	2|201174|1760|85009	18.7383	Hospital	GZ6	Summer	4
k__Bacteria|p__Firmicutes|c__Bacilli|o__Bacillales	2|1239|91061|1385	14.4527	Hospital	GZ6	Summer	4
k__Bacteria|p__Proteobacteria|c__Gammaproteobacteria|o__Pseudomonadales	2|1224|1236|72274	11.6338	Hospital	GZ6	Summer	4
k__Bacteria|p__Firmicutes|c__Bacilli|o__Lactobacillales	2|1239|91061|186826	10.9562	Hospital	GZ6	Summer	4
k__Bacteria|p__Actinobacteria|c__Actinobacteria|o__Corynebacteriales	2|201174|1760|85007	10.3799	Hospital	GZ6	Summer	4
k__Bacteria|p__Actinobacteria|c__Actinobacteria|o__Micrococcales	2|201174|1760|85006	6.04609	Hospital	GZ6	Summer	4
k__Bacteria|p__Bacteroidetes|c__Flavobacteriia|o__Flavobacteriales	2|976|117743|200644	4.99404	Hospital	GZ6	Summer	4
k__Bacteria|p__Proteobacteria|c__Betaproteobacteria|o__Burkholderiales	2|1224|28216|80840	4.581	Hospital	GZ6	Summer	4
k__Bacteria|p__Cyanobacteria|c__Cyanobacteria_unclassified|o__Chroococcidiopsidales	2|1117||1890505	3.68448	Hospital	GZ6	Summer	4
k__Bacteria|p__Proteobacteria|c__Alphaproteobacteria|o__Rhodobacterales	2|1224|28211|204455	3.13758	Hospital	GZ6	Summer	4
k__Bacteria|p__Proteobacteria|c__Alphaproteobacteria|o__Rhodospirillales	2|1224|28211|204441	3.0556	Hospital	GZ6	Summer	4
k__Bacteria|p__Cyanobacteria|c__Cyanobacteria_unclassified|o__Chroococcales	2|1117||1118	1.13862	Hospital	GZ6	Summer	4
k__Bacteria|p__Proteobacteria|c__Betaproteobacteria|o__Nitrosomonadales	2|1224|28216|32003	0.98246	Hospital	GZ6	Summer	4
k__Bacteria|p__Cyanobacteria|c__Cyanobacteria_unclassified|o__Nostocales	2|1117||1161	0.60428	Hospital	GZ6	Summer	4
k__Bacteria|p__Bacteroidetes|c__Bacteroidia|o__Bacteroidales	2|976|200643|171549	0.5726	Hospital	GZ6	Summer	4
k__Bacteria|p__Firmicutes|c__Tissierellia|o__Tissierellales	2|1239|1737404|1737405	0.45055	Hospital	GZ6	Summer	4
k__Bacteria|p__Proteobacteria|c__Gammaproteobacteria|o__Pasteurellales	2|1224|1236|135625	0.43383	Hospital	GZ6	Summer	4
k__Bacteria|p__Actinobacteria|c__Actinobacteria|o__Geodermatophilales	2|201174|1760|1643682	0.41553	Hospital	GZ6	Summer	4
k__Bacteria|p__Cyanobacteria|c__Cyanobacteria_unclassified|o__Cyanobacteria_unclassified	2|1117||	0.37775	Hospital	GZ6	Summer	3
k__Bacteria|p__Proteobacteria|c__Alphaproteobacteria|o__Sphingomonadales	2|1224|28211|204457	0.33945	Hospital	GZ6	Summer	4
k__Eukaryota|p__Ascomycota|c__Eurotiomycetes|o__Eurotiales	2759|4890|147545|5042	0.33436	Hospital	GZ6	Summer	4
k__Bacteria|p__Actinobacteria|c__Actinobacteria|o__Pseudonocardiales	2|201174|1760|85010	0.26726	Hospital	GZ6	Summer	4
k__Bacteria|p__Proteobacteria|c__Gammaproteobacteria|o__Enterobacterales	2|1224|1236|91347	0.251	Hospital	GZ6	Summer	4
k__Bacteria|p__Firmicutes|c__Erysipelotrichia|o__Erysipelotrichales	2|1239|526524|526525	0.24624	Hospital	GZ6	Summer	4
k__Bacteria|p__Proteobacteria|c__Deltaproteobacteria|o__Myxococcales	2|1224|28221|29	0.20325	Hospital	GZ6	Summer	4
k__Archaea|p__Euryarchaeota|c__Methanobacteria|o__Methanobacteriales	2157|28890|183925|2158	0.18689	Hospital	GZ6	Summer	4
k__Bacteria|p__Proteobacteria|c__Epsilonproteobacteria|o__Campylobacterales	2|1224|29547|213849	0.16289	Hospital	GZ6	Summer	4
k__Bacteria|p__Actinobacteria|c__Actinobacteria|o__Actinomycetales	2|201174|1760|2037	0.07372	Hospital	GZ6	Summer	4
k__Bacteria|p__Proteobacteria|c__Gammaproteobacteria|o__Xanthomonadales	2|1224|1236|135614	0.07292	Hospital	GZ6	Summer	4
k__Bacteria|p__Bacteroidetes|c__Cytophagia|o__Cytophagales	2|976|768503|768507	0.06908	Hospital	GZ6	Summer	4
k__Eukaryota|p__Basidiomycota|c__Malasseziomycetes|o__Malasseziales	2759|5204|1538075|162474	0.06393	Hospital	GZ6	Summer	4
k__Bacteria|p__Firmicutes|c__Negativicutes|o__Selenomonadales	2|1239|909932|909929	0.05837	Hospital	GZ6	Summer	4
k__Bacteria|p__Chlamydiae|c__Chlamydiia|o__Chlamydiales	2|204428|204429|51291	0.05031	Hospital	GZ6	Summer	4
k__Bacteria|p__Actinobacteria|c__Coriobacteriia|o__Coriobacteriales	2|201174|84998|84999	0.04589	Hospital	GZ6	Summer	4
k__Bacteria|p__Cyanobacteria|c__Cyanobacteria_unclassified|o__Pleurocapsales	2|1117||52604	0.01806	Hospital	GZ6	Summer	4
k__Bacteria|p__Proteobacteria|c__Betaproteobacteria|o__Neisseriales	2|1224|28216|206351	0.01621	Hospital	GZ6	Summer	4
k__Bacteria|p__Proteobacteria|c__Alphaproteobacteria|o__Rhizobiales	2|1224|28211|356	0.01224	Hospital	GZ6	Summer	4
k__Bacteria|p__Actinobacteria|c__Actinobacteria|o__Propionibacteriales|f__Propionibacteriaceae	2|201174|1760|85009|31957	18.7066	Hospital	GZ6	Summer	5
k__Bacteria|p__Firmicutes|c__Bacilli|o__Bacillales|f__Staphylococcaceae	2|1239|91061|1385|90964	13.0381	Hospital	GZ6	Summer	5
k__Bacteria|p__Proteobacteria|c__Gammaproteobacteria|o__Pseudomonadales|f__Moraxellaceae	2|1224|1236|72274|468	11.2637	Hospital	GZ6	Summer	5
k__Bacteria|p__Actinobacteria|c__Actinobacteria|o__Corynebacteriales|f__Corynebacteriaceae	2|201174|1760|85007|1653	9.08417	Hospital	GZ6	Summer	5
k__Bacteria|p__Firmicutes|c__Bacilli|o__Lactobacillales|f__Lactobacillaceae	2|1239|91061|186826|33958	5.06383	Hospital	GZ6	Summer	5
k__Bacteria|p__Bacteroidetes|c__Flavobacteriia|o__Flavobacteriales|f__Flavobacteriaceae	2|976|117743|200644|49546	4.99404	Hospital	GZ6	Summer	5
k__Bacteria|p__Actinobacteria|c__Actinobacteria|o__Micrococcales|f__Micrococcaceae	2|201174|1760|85006|1268	4.25724	Hospital	GZ6	Summer	5
k__Bacteria|p__Proteobacteria|c__Betaproteobacteria|o__Burkholderiales|f__Comamonadaceae	2|1224|28216|80840|80864	4.2365	Hospital	GZ6	Summer	5
k__Bacteria|p__Cyanobacteria|c__Cyanobacteria_unclassified|o__Chroococcidiopsidales|f__Chroococcidiopsidaceae	2|1117||1890505|1890528	3.68448	Hospital	GZ6	Summer	5
k__Bacteria|p__Firmicutes|c__Bacilli|o__Lactobacillales|f__Aerococcaceae	2|1239|91061|186826|186827	3.49588	Hospital	GZ6	Summer	5
k__Bacteria|p__Proteobacteria|c__Alphaproteobacteria|o__Rhodobacterales|f__Rhodobacteraceae	2|1224|28211|204455|31989	3.13758	Hospital	GZ6	Summer	5
k__Bacteria|p__Proteobacteria|c__Alphaproteobacteria|o__Rhodospirillales|f__Rhodospirillales_unclassified	2|1224|28211|204441|	2.98075	Hospital	GZ6	Summer	4
k__Bacteria|p__Cyanobacteria|c__Cyanobacteria_unclassified|o__Chroococcales|f__Chroococcaceae	2|1117||1118|1890464	1.13862	Hospital	GZ6	Summer	5
k__Bacteria|p__Firmicutes|c__Bacilli|o__Lactobacillales|f__Streptococcaceae	2|1239|91061|186826|1300	0.96503	Hospital	GZ6	Summer	5
k__Bacteria|p__Actinobacteria|c__Actinobacteria|o__Micrococcales|f__Intrasporangiaceae	2|201174|1760|85006|85021	0.84294	Hospital	GZ6	Summer	5
k__Bacteria|p__Firmicutes|c__Bacilli|o__Lactobacillales|f__Leuconostocaceae	2|1239|91061|186826|81850	0.78968	Hospital	GZ6	Summer	5
k__Bacteria|p__Firmicutes|c__Bacilli|o__Bacillales|f__Bacillales_unclassified	2|1239|91061|1385|	0.7766	Hospital	GZ6	Summer	4
k__Bacteria|p__Proteobacteria|c__Betaproteobacteria|o__Nitrosomonadales|f__Sterolibacteriaceae	2|1224|28216|32003|2008793	0.75814	Hospital	GZ6	Summer	5
k__Bacteria|p__Actinobacteria|c__Actinobacteria|o__Corynebacteriales|f__Dietziaceae	2|201174|1760|85007|85029	0.75638	Hospital	GZ6	Summer	5
k__Bacteria|p__Firmicutes|c__Bacilli|o__Lactobacillales|f__Enterococcaceae	2|1239|91061|186826|81852	0.56537	Hospital	GZ6	Summer	5
k__Bacteria|p__Cyanobacteria|c__Cyanobacteria_unclassified|o__Nostocales|f__Scytonemataceae	2|1117||1161|1182	0.48952	Hospital	GZ6	Summer	5
k__Bacteria|p__Actinobacteria|c__Actinobacteria|o__Corynebacteriales|f__Gordoniaceae	2|201174|1760|85007|85026	0.47432	Hospital	GZ6	Summer	5
k__Bacteria|p__Firmicutes|c__Tissierellia|o__Tissierellales|f__Peptoniphilaceae	2|1239|1737404|1737405|1570339	0.45055	Hospital	GZ6	Summer	5
k__Bacteria|p__Firmicutes|c__Bacilli|o__Bacillales|f__Bacillaceae	2|1239|91061|1385|186817	0.43465	Hospital	GZ6	Summer	5
k__Bacteria|p__Proteobacteria|c__Gammaproteobacteria|o__Pasteurellales|f__Pasteurellaceae	2|1224|1236|135625|712	0.43383	Hospital	GZ6	Summer	5
k__Bacteria|p__Bacteroidetes|c__Bacteroidia|o__Bacteroidales|f__Prevotellaceae	2|976|200643|171549|171552	0.42858	Hospital	GZ6	Summer	5
k__Bacteria|p__Actinobacteria|c__Actinobacteria|o__Micrococcales|f__Microbacteriaceae	2|201174|1760|85006|85023	0.4213	Hospital	GZ6	Summer	5
k__Bacteria|p__Actinobacteria|c__Actinobacteria|o__Geodermatophilales|f__Geodermatophilaceae	2|201174|1760|1643682|85030	0.41553	Hospital	GZ6	Summer	5
k__Bacteria|p__Actinobacteria|c__Actinobacteria|o__Micrococcales|f__Cellulomonadaceae	2|201174|1760|85006|85016	0.40775	Hospital	GZ6	Summer	5
k__Bacteria|p__Cyanobacteria|c__Cyanobacteria_unclassified|o__Cyanobacteria_unclassified|f__Cyanobacteria_unclassified	2|1117|||	0.37775	Hospital	GZ6	Summer	4
k__Bacteria|p__Proteobacteria|c__Gammaproteobacteria|o__Pseudomonadales|f__Pseudomonadaceae	2|1224|1236|72274|135621	0.3701	Hospital	GZ6	Summer	5
k__Bacteria|p__Proteobacteria|c__Alphaproteobacteria|o__Sphingomonadales|f__Sphingomonadaceae	2|1224|28211|204457|41297	0.33945	Hospital	GZ6	Summer	5
k__Eukaryota|p__Ascomycota|c__Eurotiomycetes|o__Eurotiales|f__Aspergillaceae	2759|4890|147545|5042|1131492	0.33436	Hospital	GZ6	Summer	5
k__Bacteria|p__Actinobacteria|c__Actinobacteria|o__Pseudonocardiales|f__Pseudonocardiaceae	2|201174|1760|85010|2070	0.26726	Hospital	GZ6	Summer	5
k__Bacteria|p__Proteobacteria|c__Betaproteobacteria|o__Burkholderiales|f__Burkholderiaceae	2|1224|28216|80840|119060	0.25971	Hospital	GZ6	Summer	5
k__Bacteria|p__Firmicutes|c__Erysipelotrichia|o__Erysipelotrichales|f__Erysipelotrichaceae	2|1239|526524|526525|128827	0.24624	Hospital	GZ6	Summer	5
k__Bacteria|p__Proteobacteria|c__Gammaproteobacteria|o__Enterobacterales|f__Enterobacteriaceae	2|1224|1236|91347|543	0.24248	Hospital	GZ6	Summer	5
k__Bacteria|p__Proteobacteria|c__Betaproteobacteria|o__Nitrosomonadales|f__Methylophilaceae	2|1224|28216|32003|32011	0.22432	Hospital	GZ6	Summer	5
k__Bacteria|p__Firmicutes|c__Bacilli|o__Bacillales|f__Planococcaceae	2|1239|91061|1385|186818	0.20335	Hospital	GZ6	Summer	5
k__Bacteria|p__Proteobacteria|c__Deltaproteobacteria|o__Myxococcales|f__Polyangiaceae	2|1224|28221|29|49	0.20325	Hospital	GZ6	Summer	5
k__Archaea|p__Euryarchaeota|c__Methanobacteria|o__Methanobacteriales|f__Methanobacteriaceae	2157|28890|183925|2158|2159	0.18689	Hospital	GZ6	Summer	5
k__Bacteria|p__Proteobacteria|c__Epsilonproteobacteria|o__Campylobacterales|f__Campylobacteraceae	2|1224|29547|213849|72294	0.16289	Hospital	GZ6	Summer	5
k__Bacteria|p__Bacteroidetes|c__Bacteroidia|o__Bacteroidales|f__Bacteroidaceae	2|976|200643|171549|815	0.14402	Hospital	GZ6	Summer	5
k__Bacteria|p__Cyanobacteria|c__Cyanobacteria_unclassified|o__Nostocales|f__Tolypothrichaceae	2|1117||1161|119859	0.11477	Hospital	GZ6	Summer	5
k__Bacteria|p__Proteobacteria|c__Betaproteobacteria|o__Burkholderiales|f__Burkholderiales_unclassified	2|1224|28216|80840|	0.08479	Hospital	GZ6	Summer	4
k__Bacteria|p__Firmicutes|c__Bacilli|o__Lactobacillales|f__Carnobacteriaceae	2|1239|91061|186826|186828	0.0764	Hospital	GZ6	Summer	5
k__Bacteria|p__Proteobacteria|c__Alphaproteobacteria|o__Rhodospirillales|f__Rhodospirillaceae	2|1224|28211|204441|41295	0.07485	Hospital	GZ6	Summer	5
k__Bacteria|p__Actinobacteria|c__Actinobacteria|o__Actinomycetales|f__Actinomycetaceae	2|201174|1760|2037|2049	0.07372	Hospital	GZ6	Summer	5
k__Bacteria|p__Proteobacteria|c__Gammaproteobacteria|o__Xanthomonadales|f__Xanthomonadaceae	2|1224|1236|135614|32033	0.07292	Hospital	GZ6	Summer	5
k__Bacteria|p__Actinobacteria|c__Actinobacteria|o__Micrococcales|f__Dermabacteraceae	2|201174|1760|85006|85020	0.06933	Hospital	GZ6	Summer	5
k__Bacteria|p__Bacteroidetes|c__Cytophagia|o__Cytophagales|f__Cyclobacteriaceae	2|976|768503|768507|563798	0.06908	Hospital	GZ6	Summer	5
k__Eukaryota|p__Basidiomycota|c__Malasseziomycetes|o__Malasseziales|f__Malasseziaceae	2759|5204|1538075|162474|742845	0.06393	Hospital	GZ6	Summer	5
k__Bacteria|p__Firmicutes|c__Negativicutes|o__Selenomonadales|f__Selenomonadaceae	2|1239|909932|909929|1843491	0.05837	Hospital	GZ6	Summer	5
k__Bacteria|p__Chlamydiae|c__Chlamydiia|o__Chlamydiales|f__Chlamydiaceae	2|204428|204429|51291|809	0.05031	Hospital	GZ6	Summer	5
k__Bacteria|p__Actinobacteria|c__Coriobacteriia|o__Coriobacteriales|f__Coriobacteriaceae	2|201174|84998|84999|84107	0.04589	Hospital	GZ6	Summer	5
k__Bacteria|p__Actinobacteria|c__Actinobacteria|o__Corynebacteriales|f__Mycobacteriaceae	2|201174|1760|85007|1762	0.0414	Hospital	GZ6	Summer	5
k__Bacteria|p__Actinobacteria|c__Actinobacteria|o__Micrococcales|f__Dermacoccaceae	2|201174|1760|85006|145357	0.04117	Hospital	GZ6	Summer	5
k__Bacteria|p__Actinobacteria|c__Actinobacteria|o__Propionibacteriales|f__Nocardioidaceae	2|201174|1760|85009|85015	0.03168	Hospital	GZ6	Summer	5
k__Bacteria|p__Actinobacteria|c__Actinobacteria|o__Corynebacteriales|f__Williamsiaceae	2|201174|1760|85007|182102	0.02362	Hospital	GZ6	Summer	5
k__Bacteria|p__Cyanobacteria|c__Cyanobacteria_unclassified|o__Pleurocapsales|f__Dermocarpellaceae	2|1117||52604|1890498	0.01806	Hospital	GZ6	Summer	5
k__Bacteria|p__Proteobacteria|c__Betaproteobacteria|o__Neisseriales|f__Neisseriaceae	2|1224|28216|206351|481	0.01621	Hospital	GZ6	Summer	5
k__Bacteria|p__Proteobacteria|c__Alphaproteobacteria|o__Rhizobiales|f__Methylobacteriaceae	2|1224|28211|356|119045	0.01224	Hospital	GZ6	Summer	5
k__Bacteria|p__Proteobacteria|c__Gammaproteobacteria|o__Enterobacterales|f__Erwiniaceae	2|1224|1236|91347|1903409	0.00851	Hospital	GZ6	Summer	5
k__Bacteria|p__Actinobacteria|c__Actinobacteria|o__Micrococcales|f__Brevibacteriaceae	2|201174|1760|85006|85019	0.00636	Hospital	GZ6	Summer	5
k__Bacteria|p__Actinobacteria|c__Actinobacteria|o__Propionibacteriales|f__Propionibacteriaceae|g__Cutibacterium	2|201174|1760|85009|31957|1912216	18.7066	Hospital	GZ6	Summer	6
k__Bacteria|p__Firmicutes|c__Bacilli|o__Bacillales|f__Staphylococcaceae|g__Staphylococcus	2|1239|91061|1385|90964|1279	11.99	Hospital	GZ6	Summer	6
k__Bacteria|p__Proteobacteria|c__Gammaproteobacteria|o__Pseudomonadales|f__Moraxellaceae|g__Acinetobacter	2|1224|1236|72274|468|469	9.82609	Hospital	GZ6	Summer	6
k__Bacteria|p__Actinobacteria|c__Actinobacteria|o__Corynebacteriales|f__Corynebacteriaceae|g__Corynebacterium	2|201174|1760|85007|1653|1716	9.08417	Hospital	GZ6	Summer	6
k__Bacteria|p__Firmicutes|c__Bacilli|o__Lactobacillales|f__Lactobacillaceae|g__Lactobacillus	2|1239|91061|186826|33958|1578	5.06383	Hospital	GZ6	Summer	6
k__Bacteria|p__Bacteroidetes|c__Flavobacteriia|o__Flavobacteriales|f__Flavobacteriaceae|g__Cloacibacterium	2|976|117743|200644|49546|501783	3.48875	Hospital	GZ6	Summer	6
k__Bacteria|p__Cyanobacteria|c__Cyanobacteria_unclassified|o__Chroococcidiopsidales|f__Chroococcidiopsidaceae|g__Chroococcidiopsis	2|1117||1890505|1890528|54298	3.43106	Hospital	GZ6	Summer	6
k__Bacteria|p__Actinobacteria|c__Actinobacteria|o__Micrococcales|f__Micrococcaceae|g__Kocuria	2|201174|1760|85006|1268|57493	3.24063	Hospital	GZ6	Summer	6
k__Bacteria|p__Proteobacteria|c__Alphaproteobacteria|o__Rhodobacterales|f__Rhodobacteraceae|g__Paracoccus	2|1224|28211|204455|31989|265	3.13758	Hospital	GZ6	Summer	6
k__Bacteria|p__Proteobacteria|c__Alphaproteobacteria|o__Rhodospirillales|f__Rhodospirillales_unclassified|g__Enhydrobacter	2|1224|28211|204441||212791	2.98075	Hospital	GZ6	Summer	6
k__Bacteria|p__Proteobacteria|c__Betaproteobacteria|o__Burkholderiales|f__Comamonadaceae|g__Pelomonas	2|1224|28216|80840|80864|335058	2.9173	Hospital	GZ6	Summer	6
k__Bacteria|p__Firmicutes|c__Bacilli|o__Lactobacillales|f__Aerococcaceae|g__Aerococcus	2|1239|91061|186826|186827|1375	2.60617	Hospital	GZ6	Summer	6
k__Bacteria|p__Proteobacteria|c__Gammaproteobacteria|o__Pseudomonadales|f__Moraxellaceae|g__Moraxella	2|1224|1236|72274|468|475	1.43758	Hospital	GZ6	Summer	6
k__Bacteria|p__Proteobacteria|c__Betaproteobacteria|o__Burkholderiales|f__Comamonadaceae|g__Serpentinomonas	2|1224|28216|80840|80864|2490452	1.18733	Hospital	GZ6	Summer	6
k__Bacteria|p__Actinobacteria|c__Actinobacteria|o__Micrococcales|f__Micrococcaceae|g__Micrococcus	2|201174|1760|85006|1268|1269	1.01661	Hospital	GZ6	Summer	6
k__Bacteria|p__Firmicutes|c__Bacilli|o__Bacillales|f__Staphylococcaceae|g__Macrococcus	2|1239|91061|1385|90964|69965	1.01061	Hospital	GZ6	Summer	6
k__Bacteria|p__Bacteroidetes|c__Flavobacteriia|o__Flavobacteriales|f__Flavobacteriaceae|g__Flavobacterium	2|976|117743|200644|49546|237	0.86696	Hospital	GZ6	Summer	6
k__Bacteria|p__Firmicutes|c__Bacilli|o__Lactobacillales|f__Streptococcaceae|g__Streptococcus	2|1239|91061|186826|1300|1301	0.80988	Hospital	GZ6	Summer	6
k__Bacteria|p__Actinobacteria|c__Actinobacteria|o__Micrococcales|f__Intrasporangiaceae|g__Janibacter	2|201174|1760|85006|85021|53457	0.76266	Hospital	GZ6	Summer	6
k__Bacteria|p__Proteobacteria|c__Betaproteobacteria|o__Nitrosomonadales|f__Sterolibacteriaceae|g__Methyloversatilis	2|1224|28216|32003|2008793|378210	0.75814	Hospital	GZ6	Summer	6
k__Bacteria|p__Actinobacteria|c__Actinobacteria|o__Corynebacteriales|f__Dietziaceae|g__Dietzia	2|201174|1760|85007|85029|37914	0.75638	Hospital	GZ6	Summer	6
k__Bacteria|p__Cyanobacteria|c__Cyanobacteria_unclassified|o__Chroococcales|f__Chroococcaceae|g__Chondrocystis	2|1117||1118|1890464|268175	0.71857	Hospital	GZ6	Summer	6
k__Bacteria|p__Firmicutes|c__Bacilli|o__Lactobacillales|f__Leuconostocaceae|g__Weissella	2|1239|91061|186826|81850|46255	0.70384	Hospital	GZ6	Summer	6
k__Bacteria|p__Firmicutes|c__Bacilli|o__Lactobacillales|f__Aerococcaceae|g__Globicatella	2|1239|91061|186826|186827|13075	0.64241	Hospital	GZ6	Summer	6
k__Bacteria|p__Bacteroidetes|c__Flavobacteriia|o__Flavobacteriales|f__Flavobacteriaceae|g__Chryseobacterium	2|976|117743|200644|49546|59732	0.63832	Hospital	GZ6	Summer	6
k__Bacteria|p__Firmicutes|c__Bacilli|o__Lactobacillales|f__Enterococcaceae|g__Enterococcus	2|1239|91061|186826|81852|1350	0.56537	Hospital	GZ6	Summer	6
k__Bacteria|p__Firmicutes|c__Bacilli|o__Bacillales|f__Bacillales_unclassified|g__Exiguobacterium	2|1239|91061|1385||33986	0.51061	Hospital	GZ6	Summer	6
k__Bacteria|p__Cyanobacteria|c__Cyanobacteria_unclassified|o__Nostocales|f__Scytonemataceae|g__Scytonema	2|1117||1161|1182|1203	0.48952	Hospital	GZ6	Summer	6
k__Bacteria|p__Actinobacteria|c__Actinobacteria|o__Corynebacteriales|f__Gordoniaceae|g__Gordonia	2|201174|1760|85007|85026|2053	0.47432	Hospital	GZ6	Summer	6
k__Bacteria|p__Firmicutes|c__Bacilli|o__Bacillales|f__Bacillaceae|g__Bacillus	2|1239|91061|1385|186817|1386	0.43465	Hospital	GZ6	Summer	6
k__Bacteria|p__Proteobacteria|c__Gammaproteobacteria|o__Pasteurellales|f__Pasteurellaceae|g__Haemophilus	2|1224|1236|135625|712|724	0.43383	Hospital	GZ6	Summer	6
k__Bacteria|p__Bacteroidetes|c__Bacteroidia|o__Bacteroidales|f__Prevotellaceae|g__Prevotella	2|976|200643|171549|171552|838	0.42858	Hospital	GZ6	Summer	6
k__Bacteria|p__Cyanobacteria|c__Cyanobacteria_unclassified|o__Chroococcales|f__Chroococcaceae|g__Cyanosarcina	2|1117||1118|1890464|431394	0.42005	Hospital	GZ6	Summer	6
k__Bacteria|p__Actinobacteria|c__Actinobacteria|o__Micrococcales|f__Cellulomonadaceae|g__Cellulomonas	2|201174|1760|85006|85016|1707	0.40775	Hospital	GZ6	Summer	6
k__Bacteria|p__Cyanobacteria|c__Cyanobacteria_unclassified|o__Cyanobacteria_unclassified|f__Cyanobacteria_unclassified|g__Cyanobacteria_unclassified	2|1117||||	0.37775	Hospital	GZ6	Summer	5
k__Bacteria|p__Actinobacteria|c__Actinobacteria|o__Geodermatophilales|f__Geodermatophilaceae|g__Geodermatophilus	2|201174|1760|1643682|85030|1860	0.36421	Hospital	GZ6	Summer	6
k__Eukaryota|p__Ascomycota|c__Eurotiomycetes|o__Eurotiales|f__Aspergillaceae|g__Aspergillus	2759|4890|147545|5042|1131492|5052	0.33436	Hospital	GZ6	Summer	6
k__Bacteria|p__Firmicutes|c__Tissierellia|o__Tissierellales|f__Peptoniphilaceae|g__Anaerococcus	2|1239|1737404|1737405|1570339|165779	0.2844	Hospital	GZ6	Summer	6
k__Bacteria|p__Actinobacteria|c__Actinobacteria|o__Micrococcales|f__Microbacteriaceae|g__Microbacterium	2|201174|1760|85006|85023|33882	0.27363	Hospital	GZ6	Summer	6
k__Bacteria|p__Actinobacteria|c__Actinobacteria|o__Pseudonocardiales|f__Pseudonocardiaceae|g__Pseudonocardia	2|201174|1760|85010|2070|1847	0.26726	Hospital	GZ6	Summer	6
k__Bacteria|p__Firmicutes|c__Bacilli|o__Bacillales|f__Bacillales_unclassified|g__Gemella	2|1239|91061|1385||1378	0.26599	Hospital	GZ6	Summer	6
k__Bacteria|p__Cyanobacteria|c__Cyanobacteria_unclassified|o__Chroococcidiopsidales|f__Chroococcidiopsidaceae|g__Aliterella	2|1117||1890505|1890528|1827277	0.25342	Hospital	GZ6	Summer	6
k__Bacteria|p__Firmicutes|c__Bacilli|o__Lactobacillales|f__Aerococcaceae|g__Aerococcaceae_unclassified	2|1239|91061|186826|186827|	0.2473	Hospital	GZ6	Summer	5
k__Bacteria|p__Proteobacteria|c__Gammaproteobacteria|o__Enterobacterales|f__Enterobacteriaceae|g__Escherichia	2|1224|1236|91347|543|561	0.24248	Hospital	GZ6	Summer	6
k__Bacteria|p__Proteobacteria|c__Betaproteobacteria|o__Burkholderiales|f__Burkholderiaceae|g__Lautropia	2|1224|28216|80840|119060|47670	0.23416	Hospital	GZ6	Summer	6
k__Bacteria|p__Proteobacteria|c__Alphaproteobacteria|o__Sphingomonadales|f__Sphingomonadaceae|g__Blastomonas	2|1224|28211|204457|41297|150203	0.23283	Hospital	GZ6	Summer	6
k__Bacteria|p__Proteobacteria|c__Gammaproteobacteria|o__Pseudomonadales|f__Pseudomonadaceae|g__Pseudomonas	2|1224|1236|72274|135621|286	0.23086	Hospital	GZ6	Summer	6
k__Bacteria|p__Proteobacteria|c__Betaproteobacteria|o__Nitrosomonadales|f__Methylophilaceae|g__Methylophilus	2|1224|28216|32003|32011|16	0.22432	Hospital	GZ6	Summer	6
k__Bacteria|p__Firmicutes|c__Bacilli|o__Bacillales|f__Planococcaceae|g__Kurthia	2|1239|91061|1385|186818|1649	0.20335	Hospital	GZ6	Summer	6
k__Bacteria|p__Proteobacteria|c__Deltaproteobacteria|o__Myxococcales|f__Polyangiaceae|g__Chondromyces	2|1224|28221|29|49|50	0.20325	Hospital	GZ6	Summer	6
k__Archaea|p__Euryarchaeota|c__Methanobacteria|o__Methanobacteriales|f__Methanobacteriaceae|g__Methanobrevibacter	2157|28890|183925|2158|2159|2172	0.18689	Hospital	GZ6	Summer	6
[truncated: 4,997 more rows]
