# Supplementary material for: Inhalable antibiotic resistomes emitted from hospitals: metagenomic insights into bacterial hosts, clinical relevance, and environmental risks
Source: Microbiome. 2022 Jan 27;10:19. doi: 10.1186/s40168-021-01197-5 (PMC8796446; doi:10.1186/s40168-021-01197-5)
Supplement: Supplementary file 5 — Additional file 4. Processing pipelines of sequencing data. [file 40168_2021_1197_MOESM4_ESM.txt]

####Pipleines related to bioinformatics######
#Prediction of ARGs via DeepARGs: https://bitbucket.org/gusphdproj/deeparg-ss/src/master/#
for i in $(</Path/to/sample/name/list)
do deeparg short_reads_pipeline --forward_pe_file Path/to/sequence/${i}_1.fastq --reverse_pe_file Path/to/sequence/${i}_2.fastq --output_file Path/to/Output -d Path/to/deeparg --bowtie_16s_identity 0.85
rm *paired
rm *merged
done

#metaphlan taxanomic affiliation: https://github.com/biobakery/MetaPhlAn/wiki/MetaPhlAn-3.0#
for i in $(</Path/to/sample/name/list)
do metaphlan ${i}_1.fastq,${i}_2.fastq --bowtie2out Path/to/Output/$i.pair.bowtie2.bz2 --input_type fastq > Path/to/Output/$i.paired.txt
done

#binning of metagenomes: https://github.com/bxlab/metaWRAP/blob/master/Usage_tutorial.md#
metawrap assembly -1 Path/to/input/all/sample/combined/READS_1.fastq -2 Path/to/input/all/sample/combined/READS_2.fastq -m 400 -t 70 -o ASSEMBLY
metawrap binning -o INITIAL_BINNING -t 70 -m 400 -a ASSEMBLY/final_assembly.fasta --metabat2 --maxbin2 --concoct /Path/to/combined/reads/directory*.fastq
metawrap bin_refinement -o BIN_REFINEMENT -t 70 -m 400 -A INITIAL_BINNING/metabat2_bins/ -B INITIAL_BINNING/maxbin2_bins/ -C INITIAL_BINNING/concoct_bins/ -c 50 -x 10
metawrap quant_bins -b BIN_REFINEMENT/metawrap_50_10_bins -o QUANT_BINS -a ASSEMBLY/final_assembly.fasta /Path/To/AllBinning/Sequences/GZ*fastq

#Prodigal and CD-HIT#
mkdir Prodigal
mkdir Cdhit
for i in $(</Path/to/bin/name/list)
do
prodigal -i bins/$i -o Prodigal/$i.prodigalout -a Prodigal/$i.prot -d Prodigal/$i.nucl -c -p meta
cd-hit -i Prodigal/$i.nucl -o Cdhit/$i.nucl.uniq -M 0 -T 0 -l 250 -s 0.9 -c 0.9
cd-hit -i Prodigal/$i.prot -o Cdhit/$i.prot.uniq -M 0 -T 0 -l 80 -c 0.9
done

#DIAMOND-blastx and abricate#
mkdir MGEs
mkdir ARGs
for i in $(</Path/to/bin/name/list)
do
#MGEs detection
diamond blastx -d /Path/To/database/MGEs90.dmnd -q Cdhit/${i}.nucl.uniq --id 50 -p 60 -e 1e-7 -k 1 --query-cover 50 -o MGEs/${i}.nucl.uniq.MGEs90.dmnd
#ARG-ARGminer detection
diamond blastx -d /Path/To/database/ARGminer.dmnd -q Cdhit/${i}.nucl.uniq --id 50 -p 60 -e 1e-7 -k 1 --query-cover 50 -o ARGs/${i}.nucl.uniq.ARGminer.dmnd
done
abricate --db vfdb --quiet /Path/To/bins/*.bin.fa > VF.table
R#enter R
temp <- list.files(path = "/Path/To/MGEs/Results/", pattern = "*.nucl.uniq.MGEs90.dmnd")
z<-read.table(paste("/Path/To/MGEs/Results/", temp[1], sep = ''), header=F, stringsAsFac=F, sep='\t')
z$SampleID <- temp[1]
for (i in 2:length(temp)){
  z2 = read.table(paste("/Path/To/MGEs/Results/", temp[i], sep = ''), header=F, stringsAsFac=F, sep='\t')
  z2$SampleID <- temp[i]
  z <- rbind(z, z2)
}
colnames(z) <- c("qseqid", "sseqid", "pident", "length", "mismatch", "gapopen", "qstart", "qend", "sstart", "send", "evalue", "bitscore", "SampleID")
for (i in 1:dim(z)[1]) {
  z$Bin[i] <- paste(strsplit(z$SampleID[i], split='[.]')[[1]][1], strsplit(z$SampleID[i], split='[.]')[[1]][2], sep = '_')
}
head(z)
SHRiver.bin.MGE.bins <- z
temp <- list.files(path = "/Path/To/ARGs/Results/", pattern = "*.nucl.uniq.ARGminer.dmnd")
z<-read.table(paste("/Path/To/ARGs/Results/", temp[1],sep = ''), header=F, stringsAsFac=F, sep='\t')
z$SampleID <- temp[1]
for (i in 2:length(temp)){
  z2 = read.table(paste("/Path/To/ARGs/Results/", temp[i], sep = ''), header=F, stringsAsFac=F, sep='\t')
  z2$SampleID <- temp[i]
  z <- rbind(z, z2)
}
colnames(z) <- c("qseqid", "sseqid", "pident", "length", "mismatch", "gapopen", "qstart", "qend", "sstart", "send", "evalue", "bitscore", "SampleID")
for (i in 1:dim(z)[1]) {
  z$Bin[i] <- paste(strsplit(z$SampleID[i], split='[.]')[[1]][1], strsplit(z$SampleID[i], split='[.]')[[1]][2], sep = '_')
}
SHRiver.bin.VF.bins <-read.csv(file = "/storage/usr0/HospitalAir/bin9/BIN_REFINEMENT/metawrap_50_10_bins/VF.table", header=T, sep="\t")
#Identity higher than 70% were selected and used
SHRiver.bin.VF.bins.CovSel.id70 <-  subset(SHRiver.bin.VF.bins.CovSel, X.IDENTITY >= 70)
SHRiver.bin.ARGminer.bins.Covsel.id70 <- subset(SHRiver.bin.ARGminer.bins, pident >= 70)
SHRiver.bin.MGE.bins.Covsel.id70 <- subset(SHRiver.bin.MGE.bins, pident >= 70)

#the annotated ARGs and MGEs were extracted by Seqkit#
for i in $(</Path/to/bin/name/list)
do
seqkit subseq --gtf ./${i}.nucl.uniq.ARGminer.dmnd.gtf.txt ../Cdhit/${i}.nucl.uniq -o ${i}.gtf.gene.fasta #the gtf file was prepared manually
bowtie2-build ${i}.gtf.gene.fa ${i}.bt2.index
bowtie2 -x ${i}.bt2.index -1 Hosp_1.fastq -2 Hosp_2.fastq -S ${i}.Hosp.sam -p 70
bowtie2 -x ${i}.bt2.index -1 Urban_1.fastq -2 Urban_2.fastq -S ${i}.Urban.sam -p 70
pileup.sh in=${i}.Hosp.sam out=${i}.Hosp.sam.map.txt
pileup.sh in=${i}.Urban.sam out=${i}.Urban.sam.map.txt
rm ${i}.Hosp.sam ${i}.Urban.sam
done

#Extraction of 16s-like sequences#
for i in $(</Path/to/sample/name/list)
do sortmerna --reads /path/to/metagenomic/sequence/${i}_1.fastq --reads /path/to/metagenomic/sequence/${i}_2.fastq --ref path/to/16s/database/99_otus.fasta -ref /path/to/16s/database/SILVA_138_SSURef_NR99_tax_silva.fasta -workdir ./ -a 70 -sam -fastx -blast 1 -num_alignments 1 -v
grep -A3 ' 1:' ./out/aligned.fastq > ${i}.16s_1.fastq
grep -A3 ' 2:' ./out/aligned.fastq > ${i}.16s_2.fastq
rm -R ./out/
rm -R ./kvdb/
done

#Pipleines related to advanced statistics#
R#enter R
#PERANOVA.R#
library(vegan)
sample.infor <- read.table('Path/to/file/sample.infor.txt', sep = '\t', header = T, stringsAsFactors = F)
#this file included the sampling season and sampleID. The relevant information is accessible in Additional File1 (Table S1)
core.resistome <- read.table('Path/to/file/deeparg.subtype.table.core.txt', sep = '\t', header = T, stringsAsFactors = F)
#the core.resistome included the ARGs being detected in no less than 28 samples
adonis(data = sample.infor, formula = core.resistome[sample.infor$SampleID,] ~ sample.infor$Prov)

#Procrustes test#
library(vegan)
veg.ARG <- read.table('Path/to/file/deepARG.subtype.table.txt', sep = '\t', header = T, stringsAsFactors = F)
veg.ARG.dist <- vegdist(wisconsin(veg.ARG))
Sum.bac <- read.table('Path/to/file/Summer.metaphlan2.txt', sep = '\t', header = T, stringsAsFactors = F)
Sum.bac$additional_species<-NA
Win.bac <- read.table('Path/to/file/Winter.metaphlan2.txt', sep = '\t', header = T, stringsAsFactors = F)
Win.bac$additional_species<-NA
all.bac <- rbind(Sum.bac, Win.bac)
for (i in 1:length(all.bac$id)) {
  all.bac$TaxLevel[i] <- length(strsplit(all.bac$id[i], split = '[|]')[[1]])
}
all.bac.genus <- subset(all.bac, TaxLevel==7)
all.bac.genus.dist <- vegdist(wisconsin(all.bac.genus))
mds.veg.ARG.dist <- monoMDS(veg.ARG.dist)
mds.veg.all.bac.genus.dist <- monoMDS(all.bac.genus.dist)
procrustes(mds.veg.all.bac.genus.dist, mds.veg.ARG.dist)
#For compairison of different locations, please input the correponding file, which is accessible in Additional File2 and Additionl File3 

#Structural Equation Modeling analysis#
library(vegan)
library(lavaan)
Model.Air <- 'Env =~ Humidity+Wind+PM2.5+O3#inital model #input all related parameters
HAIs =~ CRE+ESBL
PARB =~ BETA.LACTAM+CARBAPENEM+CEPHALOSPORIN
PARB =~ Env + HAIs
BETA.LACTAM ~ Env + HAIs 
CARBAPENEM ~ HAIs + HAIs'

Model.Air <- 'Env =~ Temp+Humidity+PM2.5 #model used on the SME results by running#summary(fitit, standardized=TRUE, fit.measures=TRUE, rsquare=TRUE)
HAIs =~ CRE + CRPA + ESBL
PARB =~ BETA.LACTAM+CARBAPENEM+CEPHALOSPORIN
PARB ~ Env + HAIs'
fitit <- sem(Model.Air, data = data.frame(scale(Hosptial.VPA[,-c(1,48)])))
summary(fitit, fit.measure = TRUE)
fititresults<-data.frame(fitmeasures(fitit))
fititresults$Para <- row.names(fititresults)
fititresults[c(3,4,5,9,10,23:27,38),]
semPaths(fitit,
         whatLabels = 'std',
         edge.label.cex = 1,
         what = 'std',
         exoCov = F,
         style = 'lisrel',
         color = "lightblue", curve = F, equalizeManifests = T)

The dataset has been listed below:
Sample	CRE	CRPA	ESBLs(-)	ESBLs(+)	HLAR^β-LAC(+)	MRSCN^β-LAC(+)	β-LAC(-)	β-LAC(-)^HLAR	β-LAC(-)^MRSA	β-LAC(+)	β-LAC(+)^MRSA	β-LAC(+)^MRSCN	Temp	Humidity	Wind	PM2.5	PM10	SO2	CO	NO2	O3	AMIKACIN.KANAMYCIN	BETA.LACTAM	CARBAPENEM	CEPHALOSPORIN	COLISTIN	ERYTHROMYCIN	FOSFOMYCIN	FUSIDIC_ACID	LINCOSAMIDE.MACROLIDE.STREPTOGRAMIN	MACROLIDE	MUPIROCIN	PHENICOL.QUINOLONE	RIFAMPIN	RIFAMYCIN	STREPTOGRAMIN	STREPTOMYCIN	STREPTOTHRICIN	SULFONAMIDE	TETRACYCLINE	TRIMETHOPRIM	VANCOMYCIN	CHLORAMPHENICOL	CHLORAMPHENICOL.FLORFENICOL	TotalCase	TotalBetalactam	Season	ESBL	LAC	MDS1	MDS2	CRP	ESBLplus	LACplus	ESBLplusLac
GZ1	13.0833333333333	0	0	0.75	0	0	0	0	0	0	0	0	28	87	0	14	28	5	0.7	39	87	0.311911	124.570474	15.400415	4.232917	9.464711	0.18218	54.022369	2.248129	0.311911	65.834189	0	117.24723	10.450172	0.250856	1.723287	0.18218	1.723287	0.623822	2.53551	132.337852	8.903995	0	0	13.8333333333333	144.203806	Summer	0.75	0	-0.322601535292339	-0.162869083926497	13.0833333333333	0.75	0	0.75
GZ10	0	0.176470588235294	0.705882352941177	1.29411764705882	0	0	0	0	0	0	0.117647058823529	0	30	76	1	25	47	8	0.7	37	168	3.563194	8.592732	10.024058	0	0.631709	23.284147	0.929972	1.53879	3.563194	10.332459	0.054731	5.64377	4.121042	14.135959	1.64439	25.112066	1.64439	7.126388	26.203586	7.075377	7.75352	0	0	2.29411764705882	18.61679	Summer	2	0.117647058823529	0.15503321209437	-0.0133155875316064	0.176470588235294	1.29411764705882	0.117647058823529	1.41176470588235
GZ12	4.61111111111111	0	0	0	0	0	0	0	0	0	0	0	25	46	2	25	51	7	0	36	98	0	6.982244	6.9290465	0	0	0.066052	0	0	0	0.200557	0	0	0	0	2.429296	0	0	0	0.311379	0	10.338013	0.180778	0.15116	4.61111111111111	13.9112905	Winter	0	0	0.149992872192459	-0.0157796470905709	4.61111111111111	0	0	0
GZ13	3.41176470588235	0	0.117647058823529	0.941176470588235	0	0	0	0	0	0.176470588235294	0	0	25	63	1	29	45	7	0	32	72	0	1.1022525	1.082469	0	0	0.365842	0	0	0	1.25077	0	0	0	0	0.7047725	0	0	0	1.576637	0	6.217401	0.301753	0.351642	4.64705882352941	2.1847215	Winter	1.05882352941176	0.176470588235294	0.149993480327913	-0.0157792907478804	3.41176470588235	0.941176470588235	0.176470588235294	1.11764705882353
GZ14	2.95238095238095	0	0	1.52380952380952	0	0	0	0	0	0	0	0	23	41	2	48	90	10	0	28	139	0	0.728083	0.661297	0	0	1.723779	0	0	0	5.959711	0	0	0	0	0.417879	0	0	0	3.581939	0	4.841162	0.402437	0.664773	4.47619047619048	1.38938	Winter	1.52380952380952	0	0.149936500696415	-0.0157779361187401	2.95238095238095	1.52380952380952	0	1.52380952380952
GZ15	2.625	0.4375	0.125	0	0	0	0	0	0	0	0	0	21	53	0	58	110	12	0	8	82	0	0.814526	0.750425	0	0	0.740545	0	0	0	3.618353	0	0	0	0	0.3363625	0	0	0	2.950976	0	4.137814	0.386178	0.682507	3.1875	1.564951	Winter	0.125	0	0.149930029390249	-0.0157791547927533	3.0625	0	0	0
GZ16	3.14285714285714	0	0	1.57142857142857	0	0	0	0	0	0	0.357142857142857	0	20	54	1	39	68	7	0	37	91	0	1.283302	1.199103	0	0	0.580022	0	0	0	3.046594	0	0	0	0	0.432704	0	0	0	2.320426	0	4.79042	0.337405	0.479023	5.07142857142857	2.482405	Winter	1.57142857142857	0.357142857142857	0.149971693136117	-0.0157702731291784	3.14285714285714	1.57142857142857	0.357142857142857	1.92857142857143
GZ2	6.33333333333333	0.583333333333333	0	0	0	0	0	0	0	0	0	0	25	93	0	14	23	5	0.8	44	26	0.350673	52.369792	10.590226	1.532702	2.292707	0.096485	20.485934	3.014131	0.350673	24.710953	0	27.139757	4.225696	0.876504	1.230966	0.096485	1.230966	0.701346	1.191364	42.719513	7.5885	0	0	6.91666666666667	64.49272	Summer	0	0	-0.314711652619777	-0.146631223002851	6.91666666666667	0	0	0
GZ21	0	0	0.05	0.9	0	0	0	0	0.35	0.1	0	0.3	16	53	2	15	36	8	0	30	31	0	1.4188235	0.643712	0	0	2.130644	0	0	0	9.646529	0	0	0	0	0.5226695	0	0	0	7.489452	0	4.857866	0.303044	4.227373	1.7	2.0625355	Winter	0.95	0.75	0.14186387815692	-0.0326634641265298	0	0.9	0.4	1.3
GZ22	0	0	0.222222222222222	2.88888888888889	0	0	0	0	0	0	0	0	14	32	3	26	53	10	0	35	68	0	3.164271	1.441963	0	0	2.299324	0	0	0	8.761321	0	0	0	0	0.6264705	0	0	0	9.8324455	0	9.244141	0.607584	6.554183	3.11111111111111	4.606234	Winter	3.11111111111111	0	0.14186387815692	-0.0326634641265298	0	2.88888888888889	0	2.88888888888889
GZ24	4.7037037037037	0.407407407407407	0.555555555555556	0	0	0	0.0740740740740741	0	0	0	0.259259259259259	0.296296296296296	16	52	1	42	81	10	1	61	30	0	2.926813	1.385008	0	0	2.149497	0	0	0	5.281396	0	0	0	0	0.40237	0	0	0	1.586097	0	2.410879	2.76901	1.756517	6.2962962962963	4.311821	Winter	0.555555555555556	0.62962962962963	0.141807950912402	-0.0326347660016685	5.11111111111111	0	0.555555555555556	0.555555555555556
GZ25	2.14285714285714	0	0.142857142857143	0	0	0	0	0	0	0	0	0	14	57	0	44	94	8	1	78	38	0	21.638366	10.189734	0	0	1.627122	0	0	0	3.882652	0	0	0	0	1.9830715	0	0	0	76.5244745	0	9.906532	31.54455	1.762469	2.28571428571429	31.8281	Winter	0.142857142857143	0	0.141807950912402	-0.0326347660016685	2.14285714285714	0	0	0
GZ3	6.05882352941176	0	0.0588235294117647	1.23529411764706	0	0	0	0	0	0	0	0	27	86	0	18	36	5	0.7	38	153	0.541121	52.761109	12.946741	1.281567	0.654	0.314729	18.953418	1.585102	0.541121	22.953096	0.008934	14.774341	2.64069	0.580013	2.263436	0.743673	2.263436	1.082242	0.72137	48.200369	9.530607	0	0	7.35294117647059	66.989417	Summer	1.29411764705882	0	-0.308297533409407	-0.135824582100521	6.05882352941176	1.23529411764706	0	1.23529411764706
GZ4	3.10526315789474	0	0.631578947368421	0.842105263157895	0	0.210526315789474	0.789473684210526	0.210526315789474	0	0.894736842105263	0.368421052631579	0.210526315789474	29	83	1	13	20	5	0.7	41	25	0.860649	2.514052	5.860512	0.0966715	0.364662	0.580795	0.762967	1.027881	0.860649	2.848927	0.042339	11.71205	4.449855	7.43332	0	2.092191	0	1.721298	1.220909	3.556568	12.659329	0	0	7.26315789473684	8.4712355	Summer	1.47368421052632	2.68421052631579	-0.152848027854388	0.290045195936094	3.10526315789474	0.842105263157895	1.68421052631579	2.52631578947368
GZ5	6.04166666666667	0.291666666666667	0	1.25	0	0	0.125	0	0	0.333333333333333	0	0.333333333333333	31	67	0	36	62	8	0.8	40	124	0.994648	1.535171	1.086184	0	0.107265	0.191295	0.310534	0.299739	0.994648	2.407095	0.025633	0.388944	1.387279	1.213168	0	0.649994	0	1.989296	0.314587	1.999597	13.915655	0	0	8.375	2.621355	Summer	1.25	0.791666666666667	0.143162418363612	-0.0221545937734361	6.33333333333333	1.25	0.666666666666667	1.91666666666667
GZ6	1.625	0	0.0416666666666667	2.70833333333333	0	0	0	0	0	0.708333333333333	0	0	29	78	1	15	32	6	0.6	31	117	3.488299	6.105087	3.901218	0.4728225	0.686799	2.802135	1.375035	2.338447	3.488299	9.617038	0.13329	12.116917	4.999812	10.480261	0.578606	7.39139	0.578606	6.976598	3.836201	10.349982	11.156815	0	0	5.08333333333333	10.4791275	Summer	2.75	0.708333333333333	-0.321461238017029	-0.119069085261285	1.625	2.70833333333333	0.708333333333333	3.41666666666667
GZ7	3.64705882352941	0	0.588235294117647	0	0.294117647058824	0	0	0	0	0	0	0	25	88	0	18	36	6	0.6	32	139	2.662824	2.804735	6.032483	0.143027	0.659172	27.556878	1.000479	0.45503	2.662824	7.53851	24.585742	6.489023	4.07241	4.553116	0.553211	27.968042	0.553211	5.325648	31.0908	5.325286	5.093382	0	0	4.52941176470588	8.980245	Summer	0.588235294117647	0.294117647058824	-0.162319086785724	0.288636431605244	3.64705882352941	0	0.294117647058824	0.294117647058824
GZ8	2.55	0	0.15	0	0	0	0	0	0	0	0.35	0	30	70	0	22	37	7	0.7	26	144	0.494863	1.937967	0.775187	0	0.193645	2.633909	0.776451	2.367773	0.494863	2.161004	0.027046	0.71232	3.239952	1.993141	0.201182	4.071566	0.201182	0.989726	3.107459	2.85354	3.66159	0	0	3.05	2.713154	Summer	0.15	0.35	0.141457589993582	-0.0373218791022529	2.55	0	0.35	0.35
GZ9	1.10526315789474	0.157894736842105	0.526315789473684	2.10526315789474	0	0	0	0	0	0	0	0	30	76	1	25	47	8	0.7	37	168	0.312509	6.953595	4.504139	0.1098895	0.120488	0.504591	0.791855	0.665956	0.312509	2.61639	0.034121	0.30016	1.184647	4.732116	1.079029	1.218694	1.079029	0.625018	0.669486	2.222488	4.416224	0	0	3.89473684210526	11.5676235	Summer	2.63157894736842	0	-0.174582380354698	0.267987169292632	1.26315789473684	2.10526315789474	0	2.10526315789474
